# Supplementary material for: Rapid screening of secondary aromatic metabolites in Populus trichocarpa leaves
Source: Biotechnol Biofuels Bioprod. 2023 Mar 10;16:41. doi: 10.1186/s13068-023-02287-2 (PMC9999501; doi:10.1186/s13068-023-02287-2)
Supplement: Supplementary file 1 — Additional file 1. GC-MS data from analysis of extracts from Boardman and Clatskanie poplar leaves. [file 13068_2023_2287_MOESM1_ESM.xlsx]

## Sheet: Boardman GC data
ID	sucrose	tremuloidin	salicin	myo-inositol	quinic acid	glucose	trichocarpin	7.10 169 101 68	salicyloyltremuloidin	malic acid	shikimic acid	citric acid	2-phenethyl-glucoside	11.80 389 491	catechol	fructose	1,2-cyclohexanediol glucoside	10.79 397 425 471	5-oxo-proline	10.82 393 257 303	catechin	a-linolenic acid	digalactosylglycerol	tremulacin	threonic acid	galactose	10.88 397 425 471	salicortin	monogalactosylglycerol	phosphate	glyceric acid	palmitic acid	quercetin	B-sitosterol	raffinose	10.64 397 425 471	12.84 235 204 glycoside	phenol	salicyltremuloidin	rutin	salicylic acid	ribitol	glycerol	2,5-dihydroxybenzoic acid-5-O-glucoside	succinic acid	quercetin-3-O-(6'-malonyl)-B-D-glucoside	benzoyl-salicyloylsalicin	benzyl-salicylic acid-2-O-glucoside	17.66 476 193 267 salicyloyl-coumaroyl-glucoside conjugate
1016_N_1_14_3	564611	12172.8	46831.7	55750.2	172084	38397.3	14560.9	1272.9	1086.56	8617.52	16100.8	3573.96	15668.3	19896.8	2421.16	7176.55	3675.49	5622.35	3334.77	6642.45	8460.82	2994.93	3066	1844.68	3112.22	4008.47	3249.83	18001.5	1747.2	3821.96	2838.52	1982.11	263.685	1916.94	1895.67	1730.51	2837.37	148.958	836.387	264.153	1005.22	1620.28	1311.68	497.738	752.391	86.0836	532.476	879.25	299.772
1016_N_2_16_75	483254	53878.9	64062.7	51711.7	142253	28532.6	13464	2532.95	3687.35	9769.43	21154.5	4200.73	10325.8	12852.2	3570.92	5113.24	3208.38	4394.61	4802.01	4653.43	5141.32	3186.67	5626.69	1766.64	4101.61	2696.7	2473.52	9642.34	3855.02	2120.39	2431.63	1782.08	292.43	1599.41	2937.73	1322.22	1122.23	203.91	646.123	174.604	681.147	1991.46	1390.03	830.475	771.695	59.68	401.638	462.723	326.334
1016_S_3_6_42	506542	4424.13	24077.7	64530.1	167767	26423.3	2353.55	340.535	398.318	2140.03	9280.36	2234.11	15883.2	10183.7	1631.19	7658.44	2634.44	5059.14	2655.87	4272.57	5755.43	2579.03	3288.98	198.793	1175.27	3401.75	2822.94	461.946	1591.17	2783.14	1516.43	1884.69	551.04	1495.03	2355.29	1563.52	1699.7	69.2994	46.7517	1319.95	398.441	1685.18	753.753	541.059	356.413	470.347	124.632	59.0629	104.046
1016_S_4_21_30	427719	203.693	1381.38	49983.1	139458	61438.1	1726.76	18.8919	63.9177	4394.54	7127.67	2044.69	11732.6	9551.32	123.648	8982.21	1790.61	4186.14	2042.66	4258.97	8414.37	941.127	2611.07	402.726	1346.18	9548.31	2256.22	6536.38	1098.31	1714.86	1584.44	1029.65	612.713	1188.99	1181.97	1293.21	2360.78	40.9166	118.977	1330.68	455.166	1238.52	382.665	383.8	342.062	536.065	126.566	566.87	84.1499
1024_N_1_12_41	591317	0	3321.67	49678.5	170400	22734.5	1567.55	51.1909	51.691	22498.4	7545.72	19820.5	17495.2	9951.25	143.084	6359.92	1961.89	5587.47	2874.94	7798.23	2862.33	1396.96	1805.87	0	3292.08	3411.09	2902.77	2243.58	826.288	3452.69	2039.9	1450.46	281.807	1536.81	694.864	1704.73	1959.67	40.3999	0	514.078	281.376	1480.95	1214.28	417.469	733.18	67.6293	166.241	572.401	54.905
1024_N_2_7_47	426783	0	25612.8	40562.7	143311	129027	2126.8	651.583	68.4575	11001.9	31190.7	4972.51	7280.03	13583.6	1498.97	25157.6	1965.35	4479.63	2276.12	10540.9	5670.02	1339.21	2655.95	0	3809.24	16067.8	2361.05	621.973	1044.95	3433.64	3008.55	1241.38	100.811	1012.83	1822.99	1362.14	1347.58	60.3779	0	441.384	152.955	1208.9	1361.44	300.715	710.016	19.9462	127.1	97.8579	83.2511
1024_S_3_6_28	569921	0	24538.8	53210.8	178947	38403.8	3484.35	806.638	75.7098	1407.66	9645.11	1153.23	8974.8	16233.9	1714.16	10730.8	4469.33	7030.4	1270.17	4410.03	6405.13	3464.32	1638.74	0	635.893	6188.15	3848.87	2045.19	846.611	1781.42	583.429	1431.37	477.057	1499.11	1141.64	2145.56	2322.08	92.1081	0	1545.49	362.218	1575.54	654.857	495.328	348.705	234.426	174.887	275.609	168.025
1024_S_4_17_37	423108	0	502.518	32597	148113	21813.9	620.712	33.5903	26.2317	7126.03	5737.83	4451.91	12061.3	9154.34	83.0191	6436.44	1390.92	4740.8	1308.38	3446.02	4742.16	1729.68	1263.65	0	1094.39	3810.27	2532.24	1908.28	858.082	931.459	962.032	914.041	364.57	810.47	317.713	1480.91	1390.14	35.7069	0	1495.54	385.29	1032.02	454.219	265.14	398.926	245.797	15.8793	362.644	35.1003
1025_N_1_4_42	390970	0	9703.79	37421.6	46451.1	9130.24	11127.5	253.526	32.436	8244.3	5431.82	2125.64	15005.1	13695.4	528.45	2682.93	3709.65	3587.12	1300.26	1376.84	3734.28	715.128	1255.42	0	1709.15	1543.52	1898.73	29889.3	561.468	611.766	685.707	1002.09	275.846	1151.71	353.022	1118.39	1712.95	66.6533	0	376.598	1301.52	1151.09	430.671	437.993	384.55	86.1756	0	5068.28	281.759
1025_N_2_9_88	293577	0	2786.01	36161	93275.6	34433.2	4087.7	99.994	18.5111	2985.9	9268.79	466.381	10252.1	7590.97	183.525	8821.51	2075.18	3372.34	1528.77	1877.75	5511.36	424.054	1408.27	0	1014.17	3726.66	1811.18	19633.9	540.364	1067.71	1295.22	753.406	402.552	897.594	482.298	1039.31	1423.67	30.8684	0	1655.16	562.93	1567.45	452.256	306.239	348.258	289.864	0	2724.62	166.711
1025_S_3_7_22	225481	0	6077.93	19310.2	26318.8	4560.77	3463.22	97.0491	22.9338	347.886	901.212	348.559	7141.26	2731.52	197.737	1598.63	4356.56	2462.32	291.677	359.215	2383.88	221.458	855.056	0	130.284	729.734	1387.59	13594.1	775.974	148.849	186.206	625.064	341.032	595.918	582.543	758.693	1240.7	30.394	0	698.229	410.423	1190.41	147.539	395.537	97.9384	49.114	0	543.322	190.235
1025_S_4_17_34	306326	0	2644.84	26911.9	80724	48621.1	4224.35	26.3667	9.15054	1869.77	8186.53	1026.24	4393.41	13800.2	208.678	8763.73	2302.72	3288.25	666.973	1898.19	6814.65	622.462	824.692	0	618.915	7873.94	1740.65	13386.7	486.704	1041.78	664.772	619.14	290.005	725.435	295.123	1029.61	957.527	38.1683	0	1607.51	526.285	1419.15	301.532	144.105	190.137	246.271	0	2961.14	20.8109
1031_N_1_3_32	146732	0	103.415	18208.8	55523.1	13443.8	63.6786	19.7612	5.22329	3061.99	6718.25	1248.31	4113.85	3588.94	17.6707	4766.35	221.552	1613.97	981.968	3401.67	1013.21	472.117	523.532	0	1360.25	1596.76	865.243	164.214	187.853	1050.24	920.384	331.965	57.9327	447.508	143.616	490.915	412.992	9.6582	0	183.018	96.0814	553.972	295.796	129.449	269.023	45.0512	0	41.343	4.56973
1031_N_2_4_83	601728	57.9043	1088.48	77706.2	184563	35269.6	212.007	77.8525	46.7716	16197.2	10675.9	9954.29	17147.4	11277.5	65.9969	6596.54	1127.99	6042.12	3485.95	7461.97	1907.79	481.727	1676.57	0	2658.83	4427.64	3272.81	154.744	432.682	2050.14	2981.02	1586.99	246.453	1988.61	483.987	1874.9	2226.36	45.4452	0	716.086	268.915	638.351	865.425	858.016	758.575	148.548	0	0	0
1031_S_3_7_43	281680	57.1777	639.124	21589.6	96912.6	11198.8	199.229	1.53061	23.4452	1824.45	5149.52	2269.63	2138.31	2138.93	53.5969	3608.65	1157.03	3654.37	568.617	1882.69	1833.25	315.626	842.937	0	644.08	1890.17	1912.2	778.578	379.177	966.348	636.436	573.091	335.512	375.615	203.93	1099.26	10633.6	15.6298	0	1710.27	165.438	1065.82	189.36	206.914	409.956	155.871	0	69.8474	15.5194
1031_S_4_25_31	373856	67.9884	1378.13	31192.6	116848	11020.6	219.701	46.7929	25.6181	2690.93	2652.07	1809.56	5912.4	3888.02	139.38	2746.61	1182.99	3909.04	860.126	1514.14	2035.87	590.944	1042.45	0	801.275	2348.41	2100.64	212.976	453.675	410.95	249.803	1021.91	518.219	1163.12	162.886	1214.11	1267.88	50.3452	0	1163.99	109.885	654.341	325.16	316.263	264.31	399.16	0	0	14.1995
1032_N_1_13_12	552042	23095.7	59966.1	38816.1	82926.4	20311.4	15542.1	3339.96	793.548	5923.29	8281.79	3679.16	12785.1	10688.9	3024.39	5093.39	5726.03	4849.52	2308.69	6042.47	3580.44	3130.07	2557.26	248.919	576.122	2335.3	2567.49	2579.99	2992.89	1842.69	757.147	1646.88	608.841	1636.71	1059.45	1528.23	1475.75	211.37	116.687	1130.5	355.722	704.647	1057.12	1038.87	435.118	275.784	0	925.989	348.096
1032_N_2_15_72	510654	7875.9	7487.55	43579.4	23532.1	7115.89	2808.03	46.567	445.038	1609.91	5090.22	343.011	10559.5	6299.84	653.028	1648.97	6086.11	4453.54	3197.18	2305.37	3985.72	1091.36	1489.37	3053.22	878.512	1294.17	2415.72	19773.3	720.373	473.536	429.972	1362.59	959.893	1716.88	932.547	1359.57	1481.01	65.3086	1764.71	1287.12	1162.92	860.115	1113.89	897.557	401.168	473.166	674.581	2467.47	307.662
1032_S_3_3_9	581052	24901.8	69549.6	45382.7	116006	28024.2	13089.7	4305.64	798.598	5920.86	8442.04	3921.07	9117.18	13342.7	4106.61	7294.95	6506.82	5191.96	2173.23	4815.18	3686.72	2682.06	1844.37	143.369	1022.22	3694.6	2718.57	1065.27	1983.96	2202.41	1360.43	1803.73	822.578	1678.37	547.434	1611.28	1816.98	248.15	120.257	2091.17	368.262	1275.7	482.689	690.777	635.026	582.965	142.44	551.683	390.792
1032_S_4_20_21	510144	17039.7	61404.9	47012.6	135381	37836.3	13205.9	4416.3	642.189	2400.67	13556.5	1567.62	6601.23	15114.6	1966.8	9571.78	5645.13	4979.02	2098.54	7188.04	6134.7	3296.44	3004.58	620.741	1075.46	4127	2734.36	9782.19	2054.21	1656.16	1196.57	1486.32	601.305	1551.07	718.233	1558.74	1265.42	227.018	273.97	1527.92	535.745	513.75	555.371	537.661	579.218	391.35	71.2953	2067.47	449.217
1036_N_1_15_46	306002	4514.64	22629.1	28619.6	63839.4	13237.4	316.335	397.817	170.23	4319.91	2127.65	947.397	7508.46	5798.95	1506.02	4086.05	2981.53	2614.67	1079.89	2568.54	1216.54	525.539	792.909	160.486	703.26	2457.35	1392.81	1110.77	949.277	1040.56	474.143	811.449	366.208	768.327	352.053	817.157	1309.68	41.2994	81.443	571.795	232.702	492.255	385.3	281.079	312.518	283.045	51.663	448.106	129.367
1036_N_2_5_50	272461	64468.2	60386.6	27924.2	47001.6	17677	1213.07	2253.54	2425.46	12490.7	6284.9	12009.8	7324.2	5503.3	3369.13	6500.72	2759.34	2448.2	1909.92	4843.11	299.706	2677.2	2408.8	682.236	2268.9	1115.11	1349.05	8267.03	4147.78	2715.29	1206.31	1032.33	110.424	801.86	398.01	777.868	503.299	114.907	508.817	34.8047	385.021	608.555	772.299	218.968	434.959	0	251.056	1701.75	215.467
1036_S_3_6_23	329137	1135.7	8523.64	37799.2	118014	20611.1	174.791	124.154	74.5727	5194.35	5962.39	4195.73	10731.2	6611.95	684.165	6583.83	1373.09	3558.98	1778.48	3883.69	2468.03	1303.03	1355.62	46.6579	1013.35	2902.25	1963.2	1355.12	1027.79	1755.7	933.28	964.595	218.124	739.741	421.978	1114.46	1533.5	33.6984	21.811	713.094	176.231	651.855	359.021	179.839	465.741	179.399	45.9027	205.755	53.1632
1036_S_4_17_36	182430	1682.89	9023.3	23524.1	62841.7	21533.9	86.5348	342.454	98.5642	6181.54	6971.82	11044.3	2602.27	2874.45	291.237	9386.68	651.045	1951.55	1244.29	4050.48	1126.3	626.778	1373.92	20.0225	2072.65	2181.74	1118.86	536.38	814.23	1336.5	1015.99	566.003	130.003	515.749	346.499	614.356	468.889	30.0876	0	327.035	80.9862	604.136	420.933	85.7247	344.149	73.5804	26.9082	50.7226	28.1356
1038_N_1_8_38	235507	0	36133.2	26866.3	72978.5	36167.8	2632.29	1350.39	30.8999	23031.7	17643.5	6026.46	6152.11	4617.45	625.695	9599.78	1458.01	2281.42	3651.56	4860.03	2123.67	1376.54	2679.84	0	4839.92	2629.76	1193.47	6705.82	1846.69	2793.07	2774.86	774.291	156.819	790.483	611.827	720.254	440.04	61.4073	0	133.53	249.85	651.051	872.936	141.635	1039.03	27.716	0	1159.66	95.1657
1038_N_2_6_70	382658	0	23352.9	43306.3	112139	67772.4	1247.82	368.064	38.4545	12758	11878.8	2795.14	11769.2	9331.79	988.224	13556.2	2022.61	3242.51	2139.03	5831.47	4257.83	2407.12	2644.51	0	2419.39	9449.66	1737.78	928.428	1926.38	2036.39	2259.52	1138.31	188.31	940.648	657.03	1053.11	1139.4	37.9638	0	229.01	174.312	990.553	614.081	249.223	705.963	58.7542	27.7601	398.761	76.5574
1038_S_3_9_29	419901	0	1749.47	40579.6	104703	31236.1	609.617	52.5322	34.5359	7459.04	5162.94	2565.42	10272.2	9090.89	212.946	7052.74	1691.01	3985.18	1473.78	3512.48	5455.5	1175.09	1277.36	0	1038.65	6962.74	2060.24	2705.31	999.885	1119.08	648.866	1062.7	253.406	975.149	365.269	1250.3	1161.39	42.1064	0	461.22	378.711	597.672	266.355	236.161	421.193	149.654	0	498.317	59.894
1038_S_4_16_40	148841	0	4059.93	19118.4	51135	24585.9	214.943	415.761	21.0785	3799.74	5310.28	6989.9	1955.09	2370.89	87.4858	10513.5	384.154	1662.24	488.149	2463.58	4183.18	520.622	2776.97	0	1193.93	3222.08	925.009	215.705	678.462	627.462	499.696	480.759	195.367	392.837	143.061	507.365	201.72	24.4243	0	484.732	63.592	505.278	273.218	87.4866	315.622	122.356	0	39.0876	14.9514
1042_N_1_7_45	683128	0	9653.66	71401.7	179374	38833.5	1081.29	72.9642	68.7955	19939.2	5032.08	4084.98	57462.1	14890.1	637.313	11308.8	2097.63	7348.84	1628.93	5769.38	2410.59	7234.07	4028.43	0	1688.5	8318.39	4022.42	135.125	4906.21	2434.67	2284.17	3309.08	132.619	2236.86	398.364	2333.2	2110.47	49.2899	0	55.712	196.577	543.158	2057.42	417.459	674.461	4.50498	0	0	24.3567
1042_N_2_6_89	421675	0	11047.1	51913.5	112979	84916.9	808.904	393.134	34.8539	16838.5	19867.2	9391.45	8105.18	10555	365.565	24720.8	779.365	4400.71	3607.06	9977.21	4821.46	2746.74	4815.49	0	4357.61	9628.81	2298.47	90.7195	2590.03	5481.22	3167.98	1840.38	45.9124	1657.43	475.381	1352.95	496.15	47.2261	0	94.2149	126.23	695.86	2248.31	195.544	674.254	20.1317	0	0	23.4023
1042_S_3_12_7	359968	0	2587.84	40076.9	121162	91338.3	328.368	30.9973	28.0059	10476.1	14507.9	4128.95	10017.2	8066.3	180.694	19762.5	494.923	3435.55	2206.12	8654.05	2846.62	733.743	2626.66	0	2456.19	10477.4	1845.5	328.805	1173.14	3861.71	2772.85	1171.06	52.263	1089.76	923.802	1066.59	828.036	28.4981	0	244.983	113.246	1614.85	1034.24	216.834	993.715	72.7538	0	155.387	16.0434
1042_S_4_22_7	513488	0	409.935	39514.1	111182	9235.56	191.056	45.0113	32.6373	1346.31	1538.65	386.838	29985.2	3393.48	37.049	3480.21	1267.74	4298.05	847.834	2187.55	1791.75	2086.35	933.169	0	327.344	2427.56	2375.5	335.344	674.535	1008.06	211.413	1466.25	230.559	874.537	226.905	1317.21	2991.83	35.7014	0	308.832	263.716	424.989	444.34	693.161	281.342	78.9944	0	0	0
1061_N_1_9_6	423920	0	41196.6	56178.9	80991.5	35343.6	8278.73	1408.84	47.1819	13221.6	3734.9	5972.03	3502.64	9757.61	1609.05	5455.51	6796.92	3945.68	1334.61	2969.76	4889.82	682.427	1639.19	0	2739.16	3018.8	2154.04	19935.4	759.23	1033.88	977.059	963.747	177.327	1074.9	384.49	1214.64	14.9032	98.3394	0	298.239	625.034	424.77	496.486	1055.59	390.284	54.8293	0	3925.62	517.431
1061_S_3_8_4	252580	0	66766.2	37796.3	53820.1	19597.2	11045	5231.7	26.1222	2165.08	3189.9	1009.27	2561.89	4123.41	3816.95	6755.41	5104.41	2709.43	1154.48	3244.22	2273.66	1029.4	2095.56	0	998.454	1108.89	1486.27	1667.23	1784.77	561.261	1054.2	770.704	231.299	729.655	297.997	829.288	878.341	303.219	0	897.517	283.143	562.93	366.196	795.815	244.969	136.107	0	209.846	439.537
1069_N_1_6_23	297950	0	75950	19563.7	8830.86	13467.1	4018	16560.5	51.2442	12944.1	2659.58	19547.9	647.226	1659.23	3273.96	6706.86	3030.59	2619.67	703.488	2066.15	22576.2	260.345	1760.74	0	580.442	1309.19	1343.27	2241.31	1594.55	552.642	320.518	505.241	131.279	677.723	1225.17	830.916	391.227	568.754	0	237.863	366.744	149.377	370.583	640.26	504.318	39.3708	0	476.732	647.796
1069_N_2_5_74	297596	0	41830.3	15755.9	3419.08	5530.74	1488.52	4476.31	17.7034	7324.53	1123.18	6884.32	600.523	703.762	1921.21	2455.75	3140.31	3081.51	4210.9	1069.6	43687.7	454.2	162.376	0	1298.64	888.895	1513.84	848.872	1898.75	366.533	290.838	559.411	178.204	734.45	606.775	927.783	883.245	118.355	0	186.414	271.007	92.8201	714.61	1023.52	2349.93	37.0594	0	202.637	217.654
1069_S_3_7_19	216008	0	51163	28393.7	23367.6	5422.28	1437.7	5386.69	15.4767	3687.66	2788.41	11913.7	2292.65	2211.71	1898.07	2111.05	3613.6	1975.03	841.558	1305.43	3683.12	244.069	1160.59	0	496.204	561.404	1045.73	4899.6	533.443	274.963	294.078	548.085	300.576	640.186	315.415	633.865	911.355	253.786	0	1115.58	324.355	695.925	182.451	295.176	221.346	269.277	0	542.629	454.446
1069_S_4_25_19	277116	0	55678.4	32987.9	22699.9	5328.2	1708.88	2561.72	12.422	12127.5	17625.3	7529.47	2852.1	2778.1	1321.09	1690.39	5009.16	2593.45	1265.05	1673.45	2334.66	1548.86	3054.88	0	787.981	480.29	1424.67	15690.8	2130.24	315.434	298.285	795.289	91.1076	787.529	271.416	811.489	746.239	158.377	0	7.84439	544.851	142.93	513.34	656.665	242.925	16.6421	0	1304.59	515.899
1079_N_1_3_11	328590	0	87937.2	41172.2	27143	12790.7	13400.9	3581.07	44.9148	7702.22	1895.58	4910.16	11758.2	4587.24	3592.75	4211.94	10666.9	3051.06	1714.44	2982.01	558.465	724.411	1514.07	0	504.822	908.788	1625.89	6044.2	700.855	1059.05	332.245	795.728	170.092	1152.53	813.491	964.376	1938.7	199.95	0	85.7235	472.613	96.9086	448.427	2573.21	163.682	15.4628	0	1377.2	519.548
1079_N_2_8_80	366739	0	84362.9	32942.4	3893.37	8123.44	13580.9	8545.06	87.705	1085.56	442.654	493.843	4977.62	1441.23	3483.62	2955.84	13157.1	3038.37	938.725	2228.5	2711.16	155.635	987.507	0	265.038	756.393	1641.11	9880.55	598.246	307.415	177.68	818.087	267.971	1043.28	1355.73	935.99	1925.21	469.363	0	160.128	820.087	228.786	386.16	2873.51	206.724	73.1584	0	1184.65	1029.56
1079_S_3_10_36	203806	0	45584.5	14441.3	2715.76	10014.3	7653.59	3684.03	28.3135	1309.43	413.357	623.642	2636.71	1198.81	977.467	5192.24	175.853	1664.88	338.804	1786.98	1409.2	177.068	462.572	0	135.346	1083.51	840.413	5145.79	1119.26	203.847	120.356	357.647	516.665	516.548	239.626	514.65	1285.99	113.789	0	733.632	441.878	153.185	126.492	1432.98	135.454	278.917	0	1689.54	559.116
1079_S_4_20_29	304486	0	72751.3	32799.5	59052.1	25253.3	9635.14	7163.73	19.928	2320.24	4917.94	5023.1	2529.5	7979.89	2298.64	8792.81	4249.81	2974.22	1186.9	3509.32	2303.1	729.407	1241.37	0	967.644	1603.82	1553.51	16775.8	555.64	828.007	737.734	704.972	451.887	781.155	423.321	895.09	1621.39	421.075	0	942.173	644.612	656.328	251.305	340.624	233.033	273.444	0	3880.11	581.004
1082_N_1_13_27	322910	0	69452.8	32158.4	7951.92	5659.74	5312.76	2640.52	57.1427	7632.66	348.796	4874.69	2872.35	3020.95	2282.54	1996.71	14293.6	2580.1	1340.7	1375.76	1270.69	355.574	1561.73	0	187.499	443.961	1461.3	50391.2	203.144	284.043	120.398	632.186	141.998	976.69	875.92	826.813	1053.85	278.164	0	53.4768	1294.06	38.5251	519.792	1908.33	194.12	34.7239	0	4044.35	1170.32
1082_N_2_18_86	342531	0	85843.3	39970.9	4659.53	12829.8	5328.97	3549.2	59.1932	3475.76	418.175	5930.44	3646.44	1291.99	2981.05	3575.1	18895.7	2634.75	2023.47	1911.66	1317.94	1040.41	1974.73	0	99.9745	958.032	1625.89	16338.2	559.61	288.344	220.443	794.493	105.03	1057.38	1226.22	854.681	1335.34	104.609	0	25.8169	926.498	42.1554	499.857	2364.23	217.871	15.0788	0	880.566	835.649
1082_S_3_5_20	212862	93.8452	53956.2	21720.9	29236.1	9983.06	2871.92	7381.63	16.4455	2763.43	8685.6	3143.16	1174.95	2943.67	3659.8	4572.28	5754.21	1801.15	1538.2	1169.2	747.813	350.91	1279.16	0	508.338	644.784	955.366	18549.9	546.918	597.163	539.761	114.935	141.945	429.517	506.431	561.128	361.708	495.536	0	219.473	617.136	547.387	206.51	168.891	226.544	64.275	0	6283	440.381
1082_S_4_21_4	300720	0	73998.6	32316.4	8753.02	15867.5	3636.66	71.4428	51.5077	14276.5	434.838	13332.1	2092.53	916.06	4532.3	6515.1	12164.1	2457.65	1934.19	2156.5	713.504	376.864	2082.17	0	258.66	1127.66	1339.04	4180	795.322	408.312	285.594	574.781	80.8161	662.908	733.929	762.606	694.347	154.272	0	3.96818	550.71	54.982	280.818	1132.54	227.366	0	0	494.733	424.16
1093_N_1_18_21	172318	0	2306.68	18392.8	59637.7	11661.1	127.271	8.47402	6.06659	8165.89	3587.88	14315	492.199	2711.32	149.41	5194.45	623.69	1768.06	717.637	2541.82	2541.84	304.855	734.4	0	871.959	1513.29	914.285	975.56	533.728	1060.21	681.711	409.232	66.2631	400.374	159.594	535.976	678.608	18.2096	0	125.389	175.404	372.083	256.267	208.537	366.287	42.762	0	210.1	26.9085
1093_N_1_23_46	215978	0	38728.8	24829.5	40250.4	15797.3	557.068	1912.76	10.8827	1844.31	1984.19	963.415	1107.23	1460.93	1323.06	7459.39	3471.67	2075.07	452.565	2921.09	2435.24	600.137	1782.62	0	237.386	1688.52	1116.47	452.25	1226.24	313.961	380.343	655.122	124.023	485.593	464.059	625.563	1441.12	79.6941	0	216.292	152.52	364.333	342.898	742.145	143.649	49.1082	0	84.9369	195.752
1093_S_3_8_37	189031	0	10948.7	18060.8	55576.7	9067.7	254.291	588.963	11.0517	1456.24	2619.75	3839.29	1086.19	1734.03	328.958	4153.9	1943.34	2090.01	344.55	1696.47	2871.14	488.444	1193.73	0	370.81	1417.97	1155.71	937.988	669.574	413.268	210.429	519.883	163.465	439.741	150.04	642.136	646.415	45.3963	0	443.769	109.74	611.737	195.668	391.355	175.789	110.675	0	88.9194	76.6043
1093_S_4_24_27	169373	0	30399.3	18308.5	47768.3	20436.9	419.783	1331.51	13.897	1264.98	2848.28	2337.91	741.577	2076.78	1204.36	8934	1872.14	1931.72	311.925	2454.55	2184.98	701.296	1378.39	0	279.295	2325.66	1049.91	305.722	1103.44	642.44	406.18	520.282	111.477	336.005	248.654	580.207	814.156	74.4254	0	336.72	96.9129	464.833	262.63	487.916	159.603	77.6725	0	50.8855	117.495
1098_N_1_8_10	310552	0	11195.9	26762.9	93513.9	21472.2	719.924	489.867	12.8006	4148.67	6510.56	6886.44	5630.43	4662.04	546.013	7952.28	1257.83	3459.99	1834.68	3611.45	1462.91	503.918	1121.06	0	683.76	3341.26	1874.05	116.376	616.971	1464.56	1007.77	630.298	177.601	598.047	362.516	1055.75	2016.2	44.2273	0	445.85	108.382	642.39	465.252	348.778	449.473	140.42	0	42.2426	49.3967
1098_N_2_5_64	376530	0	7818.84	32319.3	122845	43176.2	682.812	251.43	16.9704	8743.92	11871.2	11714.5	4784.33	10433.5	371.107	10137.6	1019.92	4454.14	3467.38	6456.95	711.553	369.093	1199.6	0	2594.94	5442.76	2430.45	1436.5	585.624	2403.25	2462.33	814.402	128.814	897.211	355.488	1342.67	3156.89	40.5714	0	237.05	237.775	524.13	688.504	285.904	756.468	75.7449	0	216.13	57.3365
1098_S_3_10_24	354449	0	12514.8	32327.1	70979.1	13277.2	1633.71	655.718	30.3487	1847.23	2911.26	4295.68	2817.93	3770.12	369.611	3039.03	2653.02	3706.47	643.282	1243.22	890.374	498.205	1238.87	0	453.549	2751.06	2063.41	2614.78	462.182	409.595	187.316	760.868	379.617	729.334	699.685	1132.6	2463.53	63.1816	0	666.304	270.966	650.465	378.144	637.869	116.093	255.464	0	197.197	165.151
1098_S_4_19_33	265168	0	31292.4	26560.2	85622	37421.4	1668.63	1579.97	24.9923	3664.81	7707.13	5508.8	1541.62	4635.05	875.688	11690.4	2255.95	2588.08	1046.48	2788.38	794.924	542.614	1208.75	0	1260.3	4360.51	1445.85	200.096	407.494	1047.42	904.475	552.015	203.37	595.36	289.505	814.529	1376.15	88.7891	0	473.643	116.698	828.697	290.142	335.903	258.752	147.475	0	53.3527	112.011
1103_N_1_23_4	305455	181437	72556.2	40691	39998.6	20056.6	9026.82	4716.93	8126.64	21298.4	2446.62	9298.24	3513.22	2725.83	3900.63	6034.28	5054.14	3278.62	1361.19	3819.46	512.536	3649.65	4259.47	1802.72	1364.97	1056.83	1841.78	2026.56	6371.92	718.876	932.51	1132.34	80.3205	782.133	825.955	1018.41	969.603	335.047	1391.89	13.6338	308.067	278.333	820.985	1622.02	337.595	2.00356	402.903	232.524	282.717
1103_N_2_23_50	461395	62997.7	89852.5	35670.8	114326	23400.5	8992.17	1459.55	2852.15	43654.8	15570.8	34168.1	3907.51	11161.7	2514.64	6441.59	4547.47	4883.07	3020.56	5799.35	455.788	2057.37	2323.36	1144.01	6480.94	1982.06	2688.32	9051.62	4330.43	2308.35	3032.1	1196.78	46.6976	1266.87	372.611	1515.96	774.353	147.823	1164.8	0	609.421	514.405	866.189	663.276	720.595	0	547.785	791.163	218.984
1103_S_3_8_35	279208	78776	54302.6	22018.1	42097.9	18429.5	4356.59	4469.9	3244.01	6903.76	2092.89	9225.17	2759.8	4156.08	2671.46	4439.37	4312.65	2769.61	647.04	1629.79	1249.53	723.395	1890.75	4527.36	648.735	1306.64	1544.2	2631.96	2369.15	295.327	572.605	745.498	232.626	479.833	249.312	877.539	1079.51	357.455	2485.14	472.658	473.97	690.387	296.047	538.852	295.485	108.1	725.857	409.4	314.998
1103_S_4_24_24	189837	70906.6	37348.2	19368.6	59883.4	41119.1	2921.14	3285.27	2665.03	2975.92	4641.4	2754.76	2607.94	2820.97	1931.99	5528.3	2993.15	1984.94	675.477	1595.01	1028.33	1135.77	1855.34	870.046	631.571	2253.22	1091.79	215.415	1788.13	881.214	810.115	510.819	142.03	368.147	315.815	617.308	708.589	186.226	407.327	431.907	162.253	915.848	223.65	346.589	204.95	109.964	156.196	65.7532	215.235
1121_N_1_17_9	466470	91.26	57537.9	48890.1	89314.5	26001.8	4689.65	1469.51	25.4586	16024.2	6524.78	13741.6	9998.24	8911.44	1641.36	7755.77	5281.47	5023.25	3124	5197.69	3562.74	7594.99	10169.1	0	3262.64	2997.26	2750.83	9474.29	8867.61	1829.77	3541.4	2029.7	141.727	1153.11	326.728	1518.43	1790.55	115.877	0	101.155	595.471	459.45	1810.97	517.039	656.829	8.90814	0	952.833	177.025
1121_N_2_23_77	285155	23.3081	60925.5	32329.2	74263.2	35934.4	4887.57	4598.91	16.0042	8133.9	6653.91	4111.09	2580.2	3943.27	2185.9	10307.8	3813.09	2836.39	1968.3	3394.5	1966.39	2981.42	3856.34	0	1992.48	3348.2	1538.01	799.368	3249.43	824.553	976.187	894.264	140.073	612.793	572.717	886.568	1689.36	192.004	0	210.649	226.882	1260.42	486.777	292.362	311.495	61.1258	0	131.831	165.911
1121_S_3_8_39	177640	0	810.706	20881.2	50443.3	17263.9	274.97	11.862	9.43218	3665.73	2577.56	3010.98	1577.2	1741.31	64.6524	6236.81	1450.27	1882.2	530.305	1432.84	1942.82	536.984	1075.49	0	650.404	2405.45	1027.93	4008.07	604.627	326.234	443.335	409.057	184.887	306.48	177.176	560.172	667.389	15.9421	0	685.041	175.108	672.464	151.683	128.446	168.067	157.651	0	386.11	50.6235
1121_S_4_24_25	201184	0	40237	25325.4	61462.1	45108.9	1787.3	3121.71	14.1457	5475.81	5798.73	3172.61	2684.98	2337.76	1121.82	12224.7	2688.47	2226.18	1439.16	2825.55	2397.08	4071.51	6279.58	0	1731.08	4006.59	1255.76	210.619	5111.69	846.022	1218.67	1011	116.315	450.832	347.121	663.858	1475.07	139.131	0	180.976	107.531	715.132	571.586	283.312	328.797	43.9299	0	52.7329	93.7269
1134_N_1_13_26	661309	0	124311	55130.6	128928	26296.6	1933.8	4769.5	31.6047	77643.4	35577.2	65805.7	4907.79	12627.9	3490.43	6678.14	11435.7	7417.21	9701.85	6083.87	709.203	2664.44	3110.43	0	10402	2178.53	4110.17	24477.6	1733.13	4963.93	4794.19	1724.97	80.0592	2381.65	2356.42	2400.43	811.085	269.093	0	0	1199.37	501.733	1812.67	790.298	4254.07	0	0	1663.32	251.342
1134_N_2_18_89	392708	0	96398.8	42529.6	2695.88	9433.79	2112.49	5994.68	83.0235	2094.14	420.797	2418.74	3560.88	574.918	3945.48	2305.2	10813.1	3220.57	1494.77	1059.82	1106.27	614.678	1949.2	0	150.596	753.764	1991.61	17957.4	666.357	212.058	195.378	971.267	116.816	995.971	1231.69	1013.32	1897.61	241.748	0	42.438	841.395	142.824	462.348	1331.8	385.092	3.5282	0	913.374	1075.44
1134_S_4_15_14	114324	0	31378.4	14897.1	34251.6	16558.7	800.085	3433.32	13.2226	3405.32	6072.38	1644.01	213.224	2699.6	1917.93	3159.33	2364.95	969.605	579.009	684.356	460.489	283.062	941.708	0	1207.87	874.542	601.416	6694.63	264.75	142.566	379.357	254.755	46.633	279.219	751.156	300.428	310.732	235.973	0	37.9424	221.451	503.173	153.907	168.172	220.165	21.5039	0	317.671	231.888
1134_S_4_21_22	154066	0	44637.4	17127.7	49863.3	42689.2	1025.09	1647.11	19.373	7761.17	12312.2	1597.8	442.571	4926.74	6430.38	7246.53	4004.13	1519.55	484.326	1034.66	480.486	617.273	1024	0	2065.4	2222.98	910.898	512.537	889.513	601.286	1334.26	368.668	32.6881	453.007	316.448	475.222	257.472	122.641	0	11.4814	219.644	241.87	182.814	116.673	325.906	3.24856	0	79.4588	241.194
1138_N_1_14_16	203175	0	24918.8	25368.1	23216.3	30910.2	279.941	1522.29	31.0206	12706.3	2061.09	6071.59	1214.69	1781.31	578.734	11006.4	5119.92	1951.03	1366.92	739.767	1619.59	600.726	1967.11	0	633.836	3464.01	1139.16	819.273	950.595	132.366	238.575	438.769	110.314	445.499	1080.95	596.403	908.091	73.5791	0	83.9788	236.375	218.111	530.787	559.579	199.262	25.6945	0	47.2037	140.062
1138_S_3_13_5	286425	0	56830.5	36747.5	6800.23	13781.8	518.639	4303.42	18.7609	1875.4	636.469	881.792	4614.83	1176.21	1493.79	4910.34	11664.6	2129.68	894.586	1499.76	1551.55	611.731	2153.99	0	293.003	1772.97	261.383	8836.44	997.576	130.178	125.819	586.09	98.0034	639.369	1700.6	668.874	1388.87	180.589	0	20.1455	497.432	89.0803	374.467	695.85	196.386	13.7995	0	238.588	473.394
1145_N_1_20_45	204769	0	44763.6	17816.9	43650.3	11371.7	3569.76	922.485	19.5454	3640.73	5857.54	816.313	4035.38	5935.3	3643.2	3864.53	1281.22	1621.32	862.07	2428.05	780.281	864.375	997.258	0	478.086	1204.47	831.157	4189.56	1542.16	1091.92	683.486	623.83	83.3067	602.631	234.681	487.609	554.203	57.6436	0	126.999	366.357	430.416	335.027	298.724	231.528	21.516	0	1155.58	151.308
1145_N_2_16_90	271584	3294.93	4442.9	24335.6	31527.7	5553.78	8385.48	24.5251	188.554	2139.54	5465.03	1181.07	5284.78	6772.21	347.511	1381.16	2412.35	2352.62	1298.27	1198.1	1574.92	1091.35	1490.44	1101.24	600.143	676.601	1233.24	14110.1	770.982	366.148	351.409	855.063	125.4	634.732	575.4	735.277	795.171	33.8727	732.506	193.178	615.486	608.859	388.971	447.701	134.874	52.6174	279.86	2766.36	188.218
1145_S_3_4_9	148408	0	3081.13	15041.3	16983.2	3390.34	2669.01	13.1333	12.1931	2508.87	2526.41	730.076	2495.22	2704.76	190.368	1260	1321.21	1372.97	382.78	750.411	524.827	397.268	895.312	0	689.23	307.584	732.896	27476.4	264.255	144.742	456.41	307.528	35.946	429.249	252.437	419.389	397.932	21.8967	0	73.8544	529.801	198.581	134.854	286.784	131.809	7.96817	0	3560.95	189.018
1145_S_4_22_46	229164	0	48170.7	21571.6	44110.7	18960.3	2770.17	2701.58	32.0949	4511.95	6151.96	1105.79	2978.43	5442.88	1152.06	5446.42	1205.72	1839.5	1261.89	3378.5	822.772	483.74	1026.23	0	1096.02	1944.18	963.683	3079.46	1007.36	946.362	1135.31	609.477	158.422	648.214	281.182	577.678	501.574	119.944	0	532.549	382.505	535.344	389.853	267.47	282.063	84.5168	0	588.334	141.54
1150_N_1_16_20	219174	9727.22	17197	23519.8	60307.5	25980.8	999.004	635.707	404.624	8525.78	6759.49	5137.17	2789.64	4749.93	496.258	5428.99	1206.19	2051.09	1722.88	2666.27	1069.77	399.453	1621.23	76.3454	2537.01	2746.22	1087.44	728.191	1036.88	1015.28	914.525	574.815	72.7146	555.047	1001.02	654.43	1744.69	46.6134	25.0613	193.29	196.909	2218.75	440.707	387.45	299.876	46.8691	46.7602	126.432	45.0625
1150_N_2_19_88	307556	46036.4	52938.3	37882.4	64414.8	23594.4	5026.34	2441.66	1752.74	3591.61	6026.57	1816.16	6947.72	4602.82	1477.7	6995.17	2082.66	3048.56	2033.15	5196.93	1280.76	688.009	2457.05	539.833	1262.13	1768.25	1682.61	1681.87	2410.48	907.155	943.094	887.05	165.923	823.33	718.254	941.336	1555.71	127.498	227.569	463.813	276.892	1266.37	663.906	384.186	251.397	102.173	137.59	202.877	148.398
1150_S_3_8_26	139561	1214.53	4109.1	14000.6	37077.7	20032.3	327.252	140.413	60.4082	5997.96	3414.28	2650.04	3174.99	1238.34	221.293	4102.89	878.986	1378.61	326.309	800.589	847.68	326.186	1129.24	11.2304	989.21	2649.87	718.77	243.77	1040.88	229.601	242.955	305.286	117.391	266.897	99.3215	427.994	650.207	15.7433	6.1337	295.149	69.097	956.708	123.502	288.548	133.484	123.01	0	38.4833	15.829
1150_S_4_23_20	194152	10505.2	19044.6	20920.7	61382.4	34052.8	1373.94	450.76	425.251	4030.19	6549.05	4709.1	1606.69	2461.33	528.689	6829.67	1575.4	1822.63	1550.92	1634.5	1402.06	697.259	1651.88	144.283	1391.63	3208.36	976.639	2009.05	866.98	537.532	559.717	438.008	184.496	397.073	905.19	558.941	879.762	33.9255	51.7931	429.969	154.27	2132.6	256.862	287.766	234.798	157.108	49.162	226.665	56.7708
1156_N_1_12_10	168065	5885.55	13008.1	18116.9	52246.2	14146.5	2466.44	331.67	229.609	3689.41	4631.15	1274.56	1525.69	1752.77	673.443	3333.26	978.94	1634.38	1435.45	1668.07	1358.56	480.476	1065.25	48.3707	1483.28	1090.43	885.869	517.729	714.075	597.043	638.037	470.986	204.167	368.855	392.134	498.535	409.957	26.4204	17.0002	416.089	94.5503	1017.5	232.705	227.245	194.054	191.03	26.5194	89.2436	49.8371
1156_N_2_15_52	244939	5765.46	17532.3	25183.2	62490.1	39912.6	5959.7	348.72	223.97	5916.36	9432.7	2770.22	3360.78	3864.83	473.729	4370.7	1468.42	2272.19	1868.02	2542.87	1999.16	1311.54	1427.15	215.03	2493.14	2868.51	1182.56	5753.39	932.494	1600.71	1413.95	631.76	271.372	633.336	448.706	686.795	785.142	33.5636	88.5013	517.82	274.082	1045.49	474.69	340.918	507.977	205.705	31.3819	1494.83	106.442
1156_S_3_4_8	157617	414.47	2333.57	17316.9	36128.9	4276.68	326.248	12.329	39.5612	281.848	1451.29	141.439	4140.06	1007.9	112.79	1857.98	1036.09	1434.5	551.591	798.57	1373.4	227.86	662.177	17.709	167.889	488.577	834.579	643.236	253.158	225.604	152.552	367.583	191.6	375.801	442.016	444.783	706.293	11.2484	7.67998	499.327	89.7067	477.573	141.3	204.241	62.8944	144.665	0	40.7495	14.0278
1156_S_4_22_30	118047	4672.7	14266.1	16914.9	37652.9	37554.4	2237.81	553.861	162.353	888.522	7248.03	656.256	890.125	1269.87	403.9	10278.8	821.001	1206.56	473.934	2778.2	3522.19	355.698	2118.46	79.0502	311.31	2522.24	644.629	770.165	681.944	1100.92	275.923	338.542	309.339	382.38	180.903	364.727	391.696	33.0585	27.6146	925.131	75.115	412.806	272.38	129.572	125.342	295.012	23.2327	202.951	59.8425
1160_N_1_14_44	178222	1535.29	1975.53	17211.9	28891.2	7164.8	6509.86	16.1981	92.0898	2728.03	1436.74	1239.14	2694.99	2783.14	159.771	1705.47	1289.06	1510.78	954.631	858.025	559.133	577.143	1048.78	1049.02	593.925	485.255	809.185	14322.6	273.08	451.094	505.751	434.963	192.22	404.558	422.858	485.59	469.87	16.6744	523.892	355.312	318.368	1235.42	199.025	284.883	232.808	138.723	186.904	4233.97	138.774
1160_N_2_16_52	198112	50037.7	30173.1	20125.7	45032.6	14865.3	11661.5	1395.4	1858.72	3599.57	6254.99	2685.65	3158.47	3004.88	1097.75	2979.47	1058.83	1897.26	2574.89	2369.97	851.394	2065.29	2764.67	882.419	1124.45	884.394	1022.54	5118.77	1988.86	810.236	934.884	692.593	197.574	562.172	752.716	583.094	511.507	78.0164	372.791	359.294	244.587	1101.7	506.576	284.115	237.99	99.7519	184.638	988.121	152.411
1160_S_3_4_3	205795	19398.2	35974.4	22845.1	21736.1	4451.6	18699.4	625.127	812.206	1280.77	2729.63	494.479	2205.94	4462.95	1856.15	1531.61	4774.06	2002.9	835.626	1246.85	193.058	327.221	1096.55	696.591	199.995	360.431	1118.14	17531.3	451.456	335.668	161.677	524.422	38.4684	749.023	241.449	620.381	604.51	69.6548	650.979	0	503.002	170.534	250.939	1156.84	99.0872	0	200.917	1978.46	198.873
1160_S_4_20_11	292031	80669.6	46779.8	28416.5	37417.6	14378.4	23545.6	1740.32	2890.43	4916.41	8853.94	2196.46	4838.34	5367	4155.82	4750.37	1900.31	2558.43	3394.73	2992.88	1027.32	3342.97	3355.3	1334.4	628.764	1156.52	1331.37	8748.62	3219.6	1226.02	1623.8	1201.99	302.053	808.542	330.647	786.834	973.13	94.7056	763.145	384.979	525.281	1369.4	963.524	619.524	382.968	144.973	310.801	3042.44	257.335
1167_N_1_9_32	126437	1025.93	5419.18	13742.1	51095.8	17670.2	1184.72	156.093	64.0118	2184.2	7088.16	1644.69	4127.81	2286.97	169.162	5279.86	727.879	952.409	567.942	1918.63	1792.61	376.524	735.669	140.221	804.835	1508.66	549.554	1658.11	253.977	1036.42	523.606	251.819	53.4407	318.725	237.418	295.445	215.044	16.9321	56.9967	462.529	103.57	1116.33	183.511	175.484	287.57	89.2341	32.8623	529.443	35.8453
1167_N_2_8_55	224493	18181.1	24262.6	26641.9	84035.7	29871	3142.13	1188.83	687.763	3250.68	6714.49	1427.31	5819.4	4069.4	702.839	5579.71	1714.87	1895.87	2049	2651.6	2605.34	456.131	1663.33	455.241	1886.07	2706.11	1112.21	1453.32	1225.32	1382.7	1141.16	489.208	110.858	542.647	565.426	587.119	414.984	84.8074	185.728	632.543	215.685	1640.65	314.414	299.468	310.721	131.731	93.2388	205.518	97.0078
1167_S_3_10_12	179103	8249.09	19442.8	20010.8	66463.6	33871.7	5484.17	1035.56	302.036	2830.94	7000.28	1137.11	2591.37	3782.57	660.742	8403.28	2147.07	1334.47	698.545	2425.13	2451.12	372.084	945.667	796.332	1185.35	2698.24	760.146	5564.64	446.168	871.634	854.324	362.2	134.991	420.471	337.743	414.246	393.308	65.4088	408.035	634.404	254.388	1289.56	160.939	213.852	251.813	161.143	176.529	1602.88	131.738
1167_S_4_24_5	201609	4357.76	10859.6	23650.1	67096.4	16501.7	648.743	255.85	210.614	2392.15	2987.33	1353.3	7133.82	2122.38	425.07	6155.65	2100.43	1672.5	969.931	1444.94	1413.54	875.837	1297.72	16.685	670.365	1696.19	988.981	71.7885	621.195	828.096	533.576	456.327	83.2209	371.253	555.599	523.837	565.71	29.1873	6.17588	396.191	87.4589	1291.62	252.999	256.714	139.54	77.6335	0	0	30.511
1171_N_1_9_28	201495	95.8269	705.882	29998.5	66157.3	28531	456.642	7.68102	20.3003	5209.24	6864.64	2243.65	7578.83	3098.96	49.7717	4696.03	539.532	1644.75	1190.77	2845.04	5512.23	352.722	1094.84	58.5598	1317.81	2914.57	957.381	1630.99	414.427	1096.32	1186.22	496.993	74.19	464.993	237.797	515.408	588.358	14.9799	20.5968	211.71	196.915	342.051	240.827	1178.67	349.358	41.0468	23.4581	233.993	13.0997
1171_N_2_9_48	169178	37.282	349.274	15315.1	52370.8	8922.43	192.426	12.3329	10.8697	7784.51	2482.06	6001	5614.72	1806.8	19.768	3442.04	1105.75	1287.4	436.604	521.81	5771.27	197.069	661.525	0	640.554	1138.18	702.705	393.811	605.026	467.979	301.631	380.496	176.939	338.356	178.393	408.67	1371.08	13.3292	7.04666	819.659	86.6708	692.154	142.058	397.863	462.471	249.185	0	210.009	2.37063
1171_S_3_10_11	272796	717.624	5006.68	36870.5	79360.5	29154.9	819.572	12.9522	68.0048	5800.14	6614.7	2064.56	7695.49	4146.51	303.815	4742.59	1829.46	2243.75	1020.39	2247.99	3003.72	644.021	1792.63	46.5859	1325.32	3319.73	1288.45	2117.43	870.893	784.099	915.205	748.825	93.4108	646.012	318.832	726.908	1013.62	21.2621	31.0983	237.003	194.683	770.377	267.223	257.552	239.029	42.5001	42.5946	299.317	29.2277
1171_S_4_24_11	847887	279740	168175	68474.6	144175	98722.7	41863.6	20202.7	10915.1	25823.4	33318.5	7284.31	9383.81	23995.3	6307.26	12470.6	7577.42	7221.31	6028.96	5837.5	4459.02	4585.41	4091.62	1052.47	9707.53	10202.2	4160.48	4350.86	4983.41	1710.77	4909.96	2631.49	211.362	1934.1	2045.27	2289.44	2256.06	1636.02	642.49	67.6758	860.521	1554.51	1885.13	1339.26	1218.99	65.4753	399.778	611.176	562.844
1181_N_1_13_25	423245	16862.8	30135.4	32870.5	18212.6	6085.41	23514.7	818.579	700.444	2194.4	1189.73	844.578	5605.13	4977.68	1679.86	1100.11	2889.91	3209.07	1427.08	1000.16	4274.88	350.523	1612.49	3830.15	725.035	703.171	1881.54	19029.5	768.925	367.04	467.425	978.65	478.464	960.085	740.065	989.4	2001.8	115.806	2478.53	530.909	1058.26	721.494	539.353	2929.44	259.265	226.254	769.619	2974.92	417.127
1181_N_2_14_58	618973	2968.27	5660.74	34415	89796.9	13395.9	7827.23	28.5709	182.905	16907.6	6968.84	21135.7	5091.16	10943.8	607.678	2970.77	3327.63	4935.68	4255.9	3308.45	16564.4	715.652	1456.72	566.289	1188.38	3036.13	2591.19	5818.62	1042.45	2725.57	979.232	1495.93	728.428	1064.97	1650.43	1592.09	1985.66	59.6942	308.859	1072.2	958.505	621.795	924.973	503.799	562.833	462.893	238.548	2821.36	163.099
1181_S_3_12_36	208983	1789.25	4935.23	27369.6	42496.7	14472.6	4892.76	8.83827	97.9355	1066.5	2851.66	387.55	3546.56	6149.3	275.618	3612.48	1369.77	1694.21	897.673	2168.01	2824.13	873.12	1016.97	775.001	423.367	1542.11	959.186	7265.22	373.347	855.712	551.555	537.722	350.203	474.048	410.015	517.897	837.462	21.7547	402.568	1022.77	365.631	842.202	272.909	284.828	277.07	273.917	171.827	1797.29	122.653
1181_S_4_27_3	260895	57741.4	51194.6	37636	57464.9	18282.5	14313.3	3108.77	2033	1541.71	5523.51	391.062	4131.45	4236.81	1565.29	3976.05	1768.22	2121.14	1797.3	3190.35	2322.58	1692.8	3008.5	3473.86	717.343	952.254	1235.25	4187.71	2005.04	1011.06	763.349	717.839	330.629	757.813	138.647	670.779	954.026	224.108	1596.81	624.851	357.384	453.245	553.117	983.998	247.12	148.843	461.915	756.286	314.405
1201_N_1_20_18	320462	54.2881	25840.7	48986.4	43506.4	13824	1177.83	638.104	14.257	4704.5	1967.64	1984.03	4793.33	3149.3	972.852	4185.66	3211.9	2247.51	1109.3	3327.71	2686.96	225.017	1528.85	0	503.471	1755.3	1411.47	6108.24	786.617	345.168	589.301	727.313	204.545	796.452	500.156	710.507	2585.23	59.6124	0	490.882	302.879	197.408	441.874	686.283	284.945	71.6564	0	728.009	283.972
1201_N_2_21_51	401753	0	36176.1	44186	41928.2	13901.7	3314.5	1504.8	14.9539	16112	2253.55	4054.89	3646.78	8853	1580.15	3170.48	3719.94	2909.2	1713.77	2295.96	2861.73	441.572	1284.36	0	1176.9	2350.4	1656.86	8740.02	492.426	710.178	601.541	735.481	250.835	1027.88	634.392	921.653	3279.78	134.997	0	431.842	688.017	138.113	400.145	642.962	309.609	83.2941	0	1648.09	404.968
1201_S_3_9_22	141055	0	20181.4	16427.1	34740.8	6604.68	1737.12	1029.1	9.66763	1388.67	2247.38	2896.06	1036.93	1794.65	450.729	3028.65	1222.67	1061.2	449.78	933.873	1163.27	265.887	729.268	0	514.464	675.393	669.726	5219.47	319.51	195.787	139.461	286.497	55.7244	311.445	299.143	338.573	505.899	62.9919	0	152.139	159.84	245.117	188.749	124.861	162.14	19.7825	0	241.239	142.353
1201_S_4_27_27	229920	0	279.008	22368.2	57557.4	7182.49	189.103	9.25304	6.80479	896.666	2165.55	1333.12	3425.23	2260.07	52.0552	2162.54	845.214	1785.64	559.58	1349.74	2115.26	257.52	619.538	0	533.156	1229.45	1065.27	804.103	252.512	639.929	321.91	392.798	77.9071	432.931	136.175	562.589	929.197	20.7897	0	205.405	153.888	245.716	197.176	119.282	104.738	28.6336	0	69.2741	21.4933
1207_N_1_22_46	435953	1822.21	11022	45884.7	64639.3	10182	1233.9	25.2462	99.1215	4230.62	2999.96	1670.12	13693.5	7043.24	1128.84	2112.08	3961.15	3426.12	1619.66	1474.46	3297.79	530.817	1463.68	46.0247	1072.04	1417.74	2022.75	1265.27	918.517	513.873	319.546	1141.36	87.7591	1152.14	493.669	1072.41	3114.76	32.771	32.7554	171.936	300.714	244.32	554.436	556.543	201.141	37.1952	0	156.744	96.8091
1207_N_2_21_54	315619	146.457	1506.11	30148.4	30678.8	12652.9	737.738	16.2323	29.2917	6391.99	1997.76	1734.8	8917.32	3743.37	100.451	2946.37	2412.3	2280.58	946.43	1311.54	2182.68	188.64	1108.24	32.274	1396.25	1943.07	1233.97	1117.15	410.76	483.211	542.162	749.8	80.0156	726.261	690.759	723.887	3514.05	23.2435	20.7109	251.377	231.581	437.904	236.535	627.807	368.946	38.941	0	229.97	36.5064
1207_S_3_9_12	190032	248.98	1371.34	18944.3	25175.8	3251.31	1328.44	6.59679	29.1158	241.185	542.696	47.5405	1488.47	2318.5	95.6079	1130.02	2494.44	1342.33	355.705	400.359	2065.43	130.3	504.282	97.3109	96.518	514.392	850.544	4773.09	482.458	172.514	122.837	507.778	193.299	513.644	977.692	410.199	1041.14	24.3419	39.4347	515.306	251.804	307.339	189.762	239.43	86.7174	91.6061	0	137.518	78.4148
1207_S_4_27_34	212858	2005.55	7522.35	22072.1	7499.77	3707.95	3870.77	6.41051	113.196	215.259	376.621	119.881	2762.57	1989.38	301.955	1156.82	4628.24	1568.41	388.925	829.641	1787.5	467.774	775.578	529.413	116.898	450.581	998.07	14743.6	748.948	160.158	156.9	551.574	104.193	609.936	552.785	485.286	1155.53	41.2332	220.117	192.452	425.74	185.211	255.882	585.969	118.895	33.4835	116.756	480.541	288.705
1212_N_1_3_24	224330	0	41587.4	31709.8	44446.6	7583.81	38158.2	1276.52	6.8138	10367.5	3561.09	9414.19	599.676	4383.3	3071.19	2550.99	1767.32	1578.5	1004.29	1385.71	1122.52	1207.96	2902.6	0	1322.2	638.526	910.61	4108.9	2010.37	678.758	762.081	672.573	230.735	668.753	406.327	507.039	578.671	108.323	0	203.594	298.268	360.823	401.555	2648.07	540.962	114.786	0	522.358	420.338
1212_N_2_5_66	138533	0	22819.2	16492.4	26104.2	21991.6	26090	529.574	12.8756	7356.36	4548.59	5926.85	127.466	2921.6	596.219	6467.91	519.252	1223.57	722.82	1654.03	310.904	763.978	2355.33	0	2798.95	1118.73	703.982	5133.99	1170.75	1021.08	807.409	398.36	8.01451	485.408	375.494	398.135	100.773	51.5044	0	9.61833	223.744	254.23	497.259	764.955	463.963	6.10502	0	611.559	168.954
1212_S_3_12_4	143473	0	27081	18977.4	19302.1	11168.1	35603.2	914.885	22.137	8890.26	2360.66	5796.22	191.85	2114.09	1078.89	3217.88	831.697	1062.9	1337.26	1361.29	398.442	373.142	2013.92	0	1832.62	640.566	615.048	5620.9	1224.33	664.632	821.391	404.71	115.044	420.471	583.004	333.099	217.202	75.641	0	75.3103	243.669	566.271	248.228	2265.85	439.706	49.4071	0	731.45	373.043
1212_S_4_22_12	218191	0	55098.8	27969	42340.3	11250.6	52190.8	1698.29	12.1536	9668.34	2581.71	3860.55	1526.33	4756.56	4899.84	4307.46	2058.41	1469.46	1038.2	1544.66	598.397	757.819	1323.35	0	787.916	853.785	823.117	2681.05	1144.75	956.345	473.222	518.992	222.885	638.43	369.057	458.331	586.687	137.46	0	155.333	325.989	196.527	308.234	3930.56	260.856	100.434	0	453.271	510.619
207_N_1_22_14	386318	17430.5	30142.1	30847.8	17329	9838.34	38650.7	622.506	919.876	6811.81	2695.78	3251.8	6039.3	5264.31	2036.28	1364.82	5645.75	3363.61	688.686	859.283	2497.39	923.74	1288.28	8577.09	1007.86	1168.32	2036.29	41444.8	877.874	380.043	521.076	1419.25	400.074	1515.86	606.188	1049.12	1229.03	109.217	5388.53	9.18814	1954.49	203.809	623.3	2410.56	217.437	11.2739	1754.32	3090.8	684.038
207_N_2_20_49	328237	8029.96	8304.3	30864.8	36522.9	17915.5	14276.8	14.8226	398.129	3206.98	5411.22	1337.19	4526.48	7870.53	596.292	3413.67	2468.13	2519.38	1422.55	2105.88	4656.03	1025.98	1589.55	3930.25	1229.06	2325.31	1344.24	18406.1	659.017	764.417	890.851	1090.05	952.907	1113.06	599.039	786.245	1355.26	44.9888	2471.05	1142.48	974.576	894.721	510.046	1609.01	386.184	304.772	814.686	6344	324.061
207_S_3_8_36	325425	3790.65	16710.6	26279.8	88236.8	37178.2	21004.6	530.531	286.235	4657.16	19845.9	5861.46	1248.31	20403.7	1067.95	10006	2145.23	2641.58	1818.78	5482.9	7768.8	1260.45	1454.93	3536.81	2490.3	5039.23	1379.95	21368.3	1195.35	2253.64	1422.43	1272.38	720.273	1261.02	357.433	816.998	559.367	68.2926	2133.15	1115.64	1325.27	949.653	548.879	534.109	726.071	321.754	929.229	8155.01	282.477
207_S_4_24_26	478798	40348.3	68314.2	37024.9	90999.7	29095.2	28987.1	3394.46	1786.98	2836.91	5841.92	1579.77	2488.12	15682.7	4297.73	5253.11	3242.98	4265.09	1600.43	2735.86	7081.69	1666.14	1767.4	4039.05	1212.65	3667.58	2370.92	6406.76	1543.35	1489.66	946.104	1681.71	1029.5	1602.44	810.196	1317.37	1169.82	227.385	2244.86	1118.26	1079.88	1001.83	638.313	1134.03	450.87	311.337	885.851	1302.47	385.065
275_N_1_23_32	145917	31238.3	32901.1	28393.4	20705.8	10434.1	8886.05	1334.05	1288.7	1527.72	4081.18	983.431	4800.24	1853.09	1776.52	3893.56	2001.86	1325.11	686.617	2581.4	1180.5	925.227	1682.15	1570.85	612.129	453.108	757.591	10429	1208.17	517.086	313.823	608.256	271.604	709.442	242.15	406.935	482.046	79.6424	672.476	305.843	396.728	319.077	269.221	1315.22	144.388	67.4056	232.167	2079.98	386.918
275_N_2_24_59	197015	71346.1	48699.6	24748	11617.2	8719.84	8423.41	5605.96	3314.97	2478.35	5543.37	3149.07	9161.23	1789.4	1859.56	2668.37	3132.31	1906.78	1260.71	2910.87	605.515	1498.22	2387.85	1278.99	566.906	419.453	1014.03	11386.3	2004.68	823.954	437.79	871.274	266.068	849.062	228.609	588.582	673.906	248.771	582.294	164.628	466.289	262.945	416.803	971.475	141.484	42.4087	337.7	3375.3	385.459
275_S_3_4_14	248184	3142.64	4159.16	21137.3	19524	19816.4	9765.25	10.7814	194.555	3058.28	2027.98	2125.93	3088.28	1096.38	330.677	4838.33	1460.81	1610.41	1729.46	4210.63	2045.55	720.988	1761.67	4634.48	856.969	427.469	845.266	44157.7	1257.54	844.242	717.461	547.872	199.403	374.936	476.293	505.59	415.479	21.0762	1934.67	889.653	759.187	466.249	311.581	977.679	166.52	206.54	777.775	22467.4	453.596
275_S_4_26_28	148184	11316.4	28670.5	20653.9	15110.8	9045.18	6215.4	1125.77	564.465	1404.79	4429.31	990.432	3344.35	3097.85	1437.9	2796.84	1950.91	1401.84	1350.44	3218.73	781.917	816.78	2015.63	5191.4	767.836	497.077	752.511	26934.7	1552.83	497.338	358.596	564.788	126.899	607.568	203.535	438.038	536.879	79.8563	2624.28	125.974	622.284	308.852	577.913	417.859	105.662	36.4857	884.015	8838.39	371.576
368_N_1_18_24	286502	14944.8	55742.5	32085.5	7532.52	9730.68	26665.6	3209.17	659.223	3962.94	2007.78	2134.72	3206.41	2479.02	1750.33	2287.79	2927.17	2357.92	927.518	1612.2	1334.61	2504.75	2824.06	11273.4	885.986	580.987	1332	22092	2702.58	383.075	416.714	1167.8	654.682	947.415	619.516	750.946	946.645	212.213	7143.07	253.445	1116.16	386.425	493.532	476.737	209.225	107.857	1685.29	4467.65	529.619
368_N_2_20_50	301191	27588.1	59903.1	22579.4	19889.9	19258	22387.5	4789.41	1025.8	6100.08	4112.2	1181.52	4245.79	4758.43	2565.09	4151.64	2920.64	2410.59	1131.07	2923.71	3023.62	2858.32	1968.98	7068.68	1711.98	1123.39	1219.23	4754.59	3395.77	1140.96	639.854	1302.17	1537.57	1021.48	524.235	758.492	1071.64	226.255	4984.43	1290.85	936.944	430.814	669.828	758.842	310.892	478.872	1416.98	2314.45	423.228
368_S_3_11_19	126379	1265.57	2098.14	16505.2	19985.5	4653.72	3044.63	1.46403	74.5054	805.287	2175.81	596.974	2633.6	1373.11	112.635	1138.68	1567.13	1136.6	376.59	732.423	1432.15	737.841	1133.86	1211.51	482.045	329.781	653.549	16503.4	512.322	218.647	151.299	471.36	205.76	417.738	48.7671	345.638	521.501	15.4884	513.75	409.395	368.617	258.408	158.854	172.04	80.9534	94.4211	170.795	1818.65	141.276
368_S_4_24_29	354332	54829.1	62179.2	43544.3	51176.4	63022.1	14446.8	5001.76	2392.36	10070.5	15588.6	12892.3	3295.47	8258.56	1767.11	13150.8	1633.21	3125.56	4790.07	8150.77	2989.62	10993.1	11313	1043.81	3305.64	7488.83	1673.88	6773.3	11626.5	1923.94	1094.47	3671.08	775.988	1575.13	712.176	964.656	489.665	192.747	435.121	1010.12	731.331	852.402	3337.71	505.215	716.757	223.839	242.813	1617.93	244.645
409_N_1_10_34	408524	111226	79412.8	48036.4	14247.8	57629.6	15185.1	7397.42	4941.79	8983.46	24441.9	10827.3	4469.11	4901.86	2970.37	12992.7	3630.37	3917.85	5389.54	12888.4	1273.55	2757.26	3497.09	2473.69	3058.94	4529.74	2042.31	15970.7	1860.38	4027.71	1288.65	1741.8	621.677	2314.72	496.846	1237.91	335.801	244.806	1295.46	162.672	1131.16	569.629	3248.02	516.329	791.544	41.105	747.043	5825.92	573.62
409_N_2_10_88	396727	18816.8	35102.5	33632.1	11739.5	5907.85	18201.5	985.888	1036.32	4565.65	6784.03	5231.18	4091.81	6155.97	1824.16	1479.13	5642.36	3771.26	2190.09	1940.79	505.442	1529.19	1378.88	9447.09	644.249	615.305	2124.01	66212.3	691.124	551.269	364.501	1224.27	143.202	1691.17	542.589	1203.71	1084.41	129.851	5588.84	4.04059	2425.35	538.395	936.831	848.843	364.824	4.42495	1805.5	7517.82	730.482
409_S_3_6_31	347041	123529	84727.6	37744.5	34475.6	35641.9	17860.3	11161.7	5422.47	2054.01	12460.7	678.165	4854.23	7776.49	3350.66	6142.14	4184.12	3027.08	1244.45	3881.61	2252.8	2645.35	1378.33	14024.2	1393.58	1711.86	1683.32	3991.76	1769.58	824.034	668.977	1387.98	179.844	1153.79	503.85	922.526	867.556	688.038	8167.99	67.7599	1049.43	533.875	934.398	732.686	264.87	43.6917	2160.77	1004.26	766.62
409_S_4_17_22	174536	27440.3	32142.1	25007.1	29486.4	45992.3	10713	2183.32	1169.7	1165.1	12852.4	302.14	1023.43	5323.92	1380.22	5803.31	2241.45	1728.56	377.442	2457.05	1714.92	1304.22	918.387	8851.13	708.425	2042.3	952.05	27794	780.468	712.004	382.639	640.238	231.742	701.401	254.112	522.975	576.164	141.505	4476.68	517.487	724.297	874.236	508.541	331.475	136.065	161.839	1289.41	9755.17	613.555
422_N_1_23_44	360902	36402.8	75595.1	36863.7	6517.65	8751.18	42600.2	4875.79	1518.82	3285.33	1848.59	2358.06	7775.44	1663.63	2617.9	2389.14	5465.65	3296.69	1267.16	1908.01	1556.83	2043.5	1390.71	9589.04	502.002	586.295	1924.47	18635.3	1361.45	328.091	295.439	1425.67	193.994	1191.99	476.747	1020.12	3041.04	379.013	6781.2	12.1974	1209.89	262.739	544.722	2045.94	14.9625	6.07466	1605.84	1707.35	684.693
422_N_2_24_78	175126	22671.5	35804.5	26448.9	39704.1	9151.71	17885.1	1087	927.658	2059.67	6778.8	2784.88	4480.06	2709.33	1380.7	2547.27	1141.33	1669.77	1026.5	1510.42	1241.7	1218.97	1637.21	3781.39	894.458	388.904	973.395	18338.6	1294.49	312.448	810.588	630.737	131.444	593.561	248.705	531.212	833.053	104.171	2058.27	160.503	476.367	831.093	536.207	360.448	155.389	36.0429	511.333	2800.98	353.783
422_S_3_11_6	101282	25062.4	23839.8	13819.1	21945.7	9922.34	9220.68	1376.1	1037.72	4334.05	3869.79	2934.63	1789.18	626.865	826.418	2295.58	605.88	913.452	653.37	920.254	518.44	552.663	968.592	2277.66	765.026	325.79	534.279	2566.26	672.278	262.504	490.49	330.94	93.9736	308.261	293.549	290.124	278.015	101.862	915.538	132.392	219.097	708.198	280.376	272.695	137.313	37.0867	258.884	317.741	176.741
422_S_4_24_12	219838	9132.4	19466.5	31763.1	3952.1	5632.9	5193.48	86.817	398.426	610.76	999.318	465.161	3925.01	625.613	521.788	1858.79	5123.76	195.303	530.746	1215.88	1980.25	1650.42	2364.07	2977.32	279.647	527.011	1179.44	28379.9	1036.66	175.521	211.425	888.986	219.431	787.397	1217.13	574.348	1196.89	33.8707	1622.14	171.766	600.596	719.248	334.424	876.482	142.859	55.0372	514.868	1702.53	285.362
425_N_1_23_33	552886	38032.8	52491.2	45101.3	4310.06	15250.7	43385.8	1890.32	3017.16	2187.73	4735.88	517.335	7761.35	1930.71	3251.46	3261.13	9130.63	4481.49	1802.33	2752.47	2374.02	1561.11	1834.14	25020	735.988	1878.41	2771.09	82452.3	1574.93	459.648	306.57	1902.42	814.549	1992.42	4259.23	1356.71	1838.47	324.132	7749.75	259.979	2939.19	272.073	647.08	1213.29	318.056	152.833	4041.97	1427.69	1146.16
425_N_1_25_5	407349	176411	94060.9	41202.7	8003.95	7701.79	32742	9053.75	12063	5310.75	4325.74	4186.23	9432.28	2727.98	7034.81	1814.09	8631.02	3996.77	2069.7	1945.26	1702.4	2222.18	2164.44	30894.6	1049.54	526.038	2217.17	31845.5	1887.72	475.426	369.004	1640.85	364.117	1510.29	533.412	1251.86	1444.97	1211.85	9122.5	79.8593	1739.13	260.901	506.37	850.724	397.382	51.2278	3881.39	609.641	914.515
425_S_3_4_19	568877	36013.2	33255.4	38797.1	439.672	11051.6	29409	349.471	2553.71	962.539	552.44	593.628	9268.82	241.416	2180.63	3190.86	14584.8	3822.49	827.66	2071.96	1474.81	1946.7	916.589	23738.7	258.628	1800.67	2362.15	73345.7	1369.27	369.051	667.063	2059.9	575.359	2528.4	1245.6	1120.95	1859.96	173.171	6973.28	88.9471	2671.78	249.048	374.264	906.794	309.553	44.8524	3277.83	366.395	1005.57
425_S_4_26_30	289801	13720.2	8424.58	33741.5	6395.85	6472.4	23221.3	12.993	971.56	1136.19	2687.77	288.137	9158.61	2156.27	556.556	1362.55	6390.41	2708.05	796.764	1343.52	3418.53	1004.35	2028.52	27541.8	452.457	446.453	1532.09	73100.5	900.27	347.245	275.049	997.163	377.683	1119.95	402.931	812.797	1396.62	47.3336	7077.77	467.391	1241.15	153.915	340.899	711.093	166.273	208.848	3286.74	1556.73	724.89
56_N_1_9_13	365089	17181.9	23874	28142.9	54784.5	16049.4	13469.3	1232.34	742.06	5142.36	3006.9	1768.45	7102.62	9735.49	1556.29	4376.48	3049.15	2728.74	675.114	2039.82	14881.6	1813.53	1373.86	3167.1	1095.67	2336.36	1453.13	8139.71	1008.15	791.915	319.808	1241.02	1225.71	1230.47	376.679	872.014	1392.34	105.701	2237.15	1262.46	871.219	583.195	518.614	476.68	414.578	329.87	912.392	2616.32	222.178
56_N_2_8_73	288012	89272.7	45865.7	17835.3	18950	5921.95	12515.7	6521.9	3602.94	3855.22	2648.23	4083.8	2517.8	3265.41	3592.47	2537.94	2549.05	1956.18	897.386	1501.55	13373	995.046	1325.16	2321.88	1189.67	893.639	1053.53	743.376	777.117	861.3	347.442	855.25	1551.2	830.955	1186.15	623.149	802.324	252.286	1385.49	1443.86	452.394	495.216	417.432	325.672	454.29	352.893	579.318	304.117	197.906
56_S_3_8_6	423582	843.852	4035.05	39485.8	134873	65542.7	2330.81	417.383	133.246	13593.3	21210.4	11543.4	7563.99	14861.4	240.514	15388.2	2108.19	3397.43	1615.96	12260.5	10963.9	3474.86	2045.93	496.738	3334.09	9425.29	1820.11	3401.87	1212.49	4201.44	2846.48	1789.01	702.204	2051.95	356.008	1067.2	671.806	48.7578	224.554	2629.89	547.989	499.044	2708.35	255.316	1788.58	506.57	247.437	1198.62	57.6718
56_S_4_25_9	256825	46707.2	30051.9	35714.2	97403.5	9431.17	4168.1	2133.41	1944.98	2176.51	6775.01	2044.05	11488.1	6300.22	1254.01	2755.01	1893.1	2473.45	1674.58	2495	4386.12	1705.76	1831.76	1058.12	981.785	1134.89	1336.06	1210.4	836.5	1371.04	736.974	948.813	545.472	1036.15	224.087	791.793	1210.32	96.0814	437.124	1456.65	266.598	1463.16	436.596	372.55	276.175	257.109	308.223	323.078	118.562
819_N_1_22_16	395143	161583	97377.4	40387.2	7609.29	15423.3	53030.9	8722.28	10887.9	14941.6	1819.11	5364.49	15347.6	2046.09	7535.37	2925.03	6194.63	3659.08	1429.33	2468.69	1516.42	2698.95	3360.99	7895.5	1093.82	888.208	2054.41	21492.2	2755.04	835.983	667.333	1475.9	401.273	1427.92	926.875	1121.83	1562.41	1090.74	2274.59	303.951	1275.13	330.245	458.57	902.356	494.453	63.6601	1333.4	876.645	1003.31
819_N_2_23_73	396251	105533	86780.3	47140.7	54807.7	57294.9	33822	3459.95	6892.9	5535.43	12258.1	2475.14	14424.9	10349.8	4459.71	8340.34	5014.42	3375.5	2823.66	7409.93	3578.34	7866.48	7629.92	8277.87	1856.91	3822.65	1868.36	22930.6	7213.91	2365.18	1599.21	2350.77	290.858	1571.07	2961.02	1059.12	1241.38	340.284	1888.88	435.818	994.615	1692.79	1675.91	511.955	752.414	100.405	1150.73	845.036	638.296
819_S_3_8_27	184600	11647	23872.7	27332.2	32847.4	8230.24	6392	872.23	756.989	1164.19	1391.05	1330.01	6067.58	3275	929.394	2305.32	2349.01	1621.57	867.01	1656.02	2826.31	1356.56	2179.52	3207.68	443.186	650.985	922.628	14389.9	1310.98	703.442	415.484	796.268	303.249	673.431	334.92	495.587	646.125	84.0507	633.352	1699.19	384.254	933.948	321.672	231.785	160.319	261.097	426.287	630.472	193.295
819_S_4_24_42	440279	74700.1	112771	38734.1	2206.45	8845.61	57652.3	12158.6	4757.63	1436.65	810.084	2739.08	12076.4	867.144	4818.26	2181.29	10742.5	3600.81	1720.63	1622.79	1427.44	2943.44	2191.03	20632.1	723.531	747.951	2106.85	49629.9	1860.27	446.533	290.818	1627.81	247.44	1416.54	2050.51	1115.17	2072.84	2224.08	7830.1	35.1047	1876.35	691.851	446.98	787.762	395.589	11.1919	3122.39	337.053	1441.32
856_N_1_23_42	268717	25563.6	38297.8	27595	1062.08	7434.76	9580.37	1234.09	1642.06	256.798	579.415	136.138	4391.82	459.996	1565.14	2243.3	9035.63	2433.33	941.582	1367.83	1990.11	1053.96	2259.48	21939.9	171.139	429.849	1420.46	83264.6	801.681	198.235	161.895	1054.4	282.047	915.571	3503.24	726.364	1140.43	273.154	6844.32	155.746	1144.47	525.371	278.515	966.969	162.534	79.2107	2783.96	959.898	1078.8
856_N_2_24_51	386880	23118	56980.8	38982.1	11947.4	8544.71	14501	1941.15	1653.76	1296.53	3511.24	714.903	3425.79	4740.59	2812.89	1717.72	7419.61	3213.33	822.941	1454.73	4288.18	2525.7	2704.36	16522.6	621.315	724.657	1890.56	77635	1972.18	309.25	645.667	1555.36	521.61	1548.51	585.858	985.781	1415.67	374.097	5171.97	307.503	1636.33	424.779	401.992	990.257	313.29	142.067	2269.81	996.054	990.595
856_S_3_4_20	234358	54964.7	50834.3	26945.7	68617.4	27220	5364.96	2427.66	3738.93	6991.46	22700.9	11316.7	2669.71	8739.76	4474.55	8451.4	2639.8	2301.34	1933.93	5032.34	4906.53	2905.66	2899.24	5903.9	2524.97	1576.99	1340.8	27583.2	2655.92	1417.37	1212.82	1201.54	254.995	1141.45	896.733	720.13	557.718	322.204	1377.86	765.106	674.306	738.84	1056.92	344.71	917.382	182.525	829.441	765.753	532.731
856_S_4_26_29	224151	39061.6	44351	33720	29405.3	8564.4	6279.88	2428.08	2451.91	767.158	5626.7	626.086	7652.97	5899.39	2057.47	2639.6	5472.83	2042.73	894.723	2848.08	3134.96	1657.37	2495.83	12666.8	550.048	560.169	1161.13	50949.2	1545.01	546.357	582.93	884.814	405.302	973.895	406.629	622.26	1109.76	417.513	3149.65	855.624	794.326	656.877	553.422	509.273	174.109	212.714	1399.86	685.435	785.924
BLCG-28-1_N_1_4_6	118876	7028.43	17594.1	9928.2	8889.63	5237.28	3212.51	595.246	289.931	3060.54	2422.21	3153.02	1772.91	1752.71	734.389	1994.28	853.628	867.712	573.096	867.791	101.357	525.422	1075.85	4882.26	436.234	269.588	471.92	19431.3	1043.03	521.561	618.627	339.682	120.307	281.427	120.295	278.98	206.937	53.1846	2978.1	61.4884	502.644	574.512	230.437	93.6949	143.011	55.3663	757.46	8634.08	181.833
BLCG-28-1_N_2_7_49	238263	86498.1	58046.3	21906.6	11995.7	9225.37	4917.07	6494.15	3555.19	5217.71	4091.46	3347.48	2866.47	2689.37	3332.36	2466.54	2425.02	1769.76	1020.31	892.458	256.067	1831.98	2539.85	1273.54	790.252	529.981	1044.41	2535.74	2484.78	434.678	617.889	797.351	204.462	539.301	289.295	566.986	467.461	467.6	961.238	109.044	499.274	634.302	494.369	410.542	213.78	67.4746	274.749	343.59	236.509
BLCG-28-1_S_3_10_37	240961	20716.4	58981	18433	3640.11	4191.06	5992.72	4494.88	891.096	1727.49	1544.75	1549.87	1944.66	1954.69	1822.37	899.458	3544.95	1962.67	488.156	528.455	541.969	374.143	1034.73	3718.16	285.498	265.083	1115.39	10337.5	722.497	278.311	113.404	438.733	337.402	563.461	250.826	616.346	732.926	373.573	2833.67	222.87	835.758	734.584	179.402	299.71	166.72	168.285	737.981	1951.65	347.343
BLCG-28-1_S_4_20_36	148675	2895.77	4044.7	13395	4801.47	3625.63	2854.4	100.505	148.632	718.556	2134.08	1034.25	1284.81	1323.82	233.933	1315.36	1896.73	1156.36	513.145	443.256	165.303	174.583	936.566	4906.69	459.048	193.234	645.224	39818.5	340.557	153.923	301.197	266.586	152.2	302.402	305.935	366.346	250.661	28.6242	2624.98	124.164	709.167	1030.37	150.324	115.041	83.4542	108.113	731.332	11945.2	270.886
CA-04-03_N_1_12_25	346459	102129	88339.3	28979.6	21126	35673.6	38637.4	8522.11	3749.43	5538.61	5595.3	3947.63	1289.72	4842.65	4059.99	6866.84	1678.89	2366.09	1456.02	2557.44	1096.18	2536.19	3054.74	1757.6	1518.91	2117.44	1377.07	3579.31	3460.82	509.056	680.108	1139.31	473.257	671.863	1025.77	743.142	538.316	685.477	1094.55	289.323	738.448	1125.47	562.075	545.481	418.244	260.402	329.65	903.299	427.238
CA-04-03_N_2_12_72	351443	7152.98	22794.9	33972.1	7759.45	29154.7	27708	129.109	313.304	4101.3	2632.58	1930.62	2905.43	3259.96	1308.63	6757.43	2184.9	2444.44	1176.92	2624.01	1188.18	1288.98	2068.34	3118.56	1087.7	2092.59	1350.1	26806.7	1288.51	462.329	431.468	949.688	563.43	689.843	1233.36	784.895	1055.95	58.4318	1993.42	541.281	1042.26	1231.29	438.078	469.188	286.934	321.988	623.876	7989.1	364.27
CA-04-03_S_4_15_11	244244	5939.06	18233.3	20157.4	4135.26	15032.8	20529.7	158.609	254.26	2748.65	1659.92	1323.37	1375.03	1937.58	1158.34	2897.03	1300.5	1496.26	707.084	1659.92	635.683	644.047	1015.25	2148.53	463.662	1099.93	765.275	19201.8	871.174	259.218	285.499	547.843	221.965	450.61	563.295	489.49	652.386	44.8355	1675.79	144.194	801.113	439.761	224.336	329.951	161.635	79.3954	503.17	6627.18	250.082
CA-04-03_S_4_22_34	261786	87611.3	65403.6	25681	34724.9	54009.9	23581.1	5638.71	64.4635	2406.29	5718.14	1459.2	1380.19	3711.38	3461.79	7736.54	1335.99	2133.29	1026.44	2190.09	1564.2	3097.26	3161.63	1078.63	1142.33	3022.13	1206.04	1873.4	3620.68	473.735	489.724	969.622	296.852	533.711	890.609	659.702	426.211	413.283	536.465	451.482	427.414	1001.43	527.27	363.572	342.379	147.737	207.906	407.847	307.325
CA-05-01_N_1_8_43	343471	18742.1	29866.5	32916.7	77127.1	40241.8	8401.9	560.867	696.547	7617.03	5496.02	2290.11	8071.23	6910.31	2101.24	6593.76	1713.16	2879.28	985.164	1971.26	2558.27	2022.87	2320.71	184.204	3355.09	3629.84	1510.89	1260.28	1981.65	1153.37	2014.25	1109.81	123.042	793.394	638.723	898.68	1041.03	71.5967	106.032	258.771	402.365	1285.99	540.056	411.488	621.423	65.6681	47.8568	251.706	111.383
CA-05-01_N_2_5_57	344578	85.1389	67526.8	32111.6	920.687	5534.42	1357.92	635.247	22.8572	3705.34	259.074	2659.26	3131.83	393.596	3268.1	1813.64	16255.9	2152.36	699.366	1409.15	978.314	211.941	1074.25	0	102.658	460.926	1316.63	61346.3	237.827	421.492	142.842	537.866	114.128	944.007	1054.79	690.576	1461.12	74.7307	0	47.3958	1273.15	37.6131	404.886	1589.36	207.545	18.4492	0	4675.96	1110.85
CA-05-01_S_3_12_6	168877	30097.2	32924.4	19870.2	20384	5398.94	14818.5	478.389	1205.2	1255.39	1517.77	2042.64	7699.64	2466.35	2220.62	1791	1883.03	1293.6	1383.31	1565.93	414.777	975.912	1332.82	852.846	403.139	325.964	771.4	4582.45	943.382	305.21	314.45	528.001	50.055	473.501	320.115	417.517	542.029	61.1187	545.083	20.8074	338.847	166.638	500.656	578.314	202.836	2.44482	164.371	390.177	160.868
CA-05-01_S_4_22_8	201876	53622.6	32259.7	21263.1	40722.5	34898.2	17237.7	1717	2003.76	2922.15	5836.58	1769.67	4010.19	3727.66	1615.46	8289.79	1153.21	1681.62	1552.7	2024.82	805.344	2326.36	2921.36	549.916	1785.7	1872.29	954.266	5620.83	2854.49	518.246	853.43	707.691	80.1364	474.838	745.668	531.203	455.709	153.733	278.661	84.2179	324.522	663.355	689.767	200.739	328.15	17.7662	118.88	800.558	164.012
CMBF-28-4_N_1_8_29	271263	81728	51322.6	23078.9	14840.9	7658.96	11749.3	2238.09	3673.33	5290.36	5770.93	8671.11	7629.95	3384.16	2101.05	2446.69	2786.9	2037.18	1171.02	2348.31	803.046	1373.19	1680.09	719.792	635.888	638.035	1107.79	3471.97	1820.56	863.055	737.678	834.267	219.489	598.233	471.333	659.457	629.442	187.625	358.155	338.407	483.247	642.474	452.88	383.618	393.039	100.138	209.338	590.533	168.828
CMBF-28-4_N_2_10_84	294169	102450	69630.9	22438.7	9471.07	5806.24	19646.8	5170.47	4339.94	3125.98	3407.13	3649.51	9917.46	1595.59	3042.61	1732.11	5189.85	2437.69	633.71	938.565	1331.77	1036.24	1518.93	5230.74	624.491	324.161	1463.37	6375.96	1115.53	221.076	417.079	709.776	324.428	605.46	938.272	749.339	833.064	545.697	2399.35	472.917	634.671	483.198	416.773	379.344	297.356	167.724	739.117	669.262	374.33
CMBF-28-4_S_3_7_10	325283	132839	74796.6	35228	38275.6	15991.2	15975	6885.92	5499.38	5129.99	5465.25	3909.21	7355.83	3691.19	2921.35	3470.42	3060.7	2531.73	1119.17	2206.75	2082.34	2185.44	2574.45	4225.46	1074.25	755.276	1426.27	3387.45	2349.06	702.56	928.808	962.312	523.931	618.983	335.112	790.772	673.694	546.218	1964.74	1060.6	568.476	888.171	421.604	389.715	338.392	383.182	645.545	791.92	349.965
CMBF-28-4_S_4_16_4	267752	70270.8	58366.6	33066	28815.3	53119	13490	2246.9	3044.44	7890.89	24143.3	8012.74	8021.21	3399.13	1604.27	16328.1	2510.99	2282.85	1848.03	6692.19	435.381	5275.4	5157.42	1268.92	1852.85	2473.6	1238.37	9128.7	7262.26	2708.92	1631.16	1540.4	184.155	851.619	695.943	727.149	304.782	158.878	597.964	255.299	488.97	674.394	2481.56	219.465	627.172	75.2319	242.168	2095.45	223.204
DENB-17-2_N_1_20_28	293864	18597.1	25541	28766	1642.35	7015.54	3618.16	292.04	742.473	1215.47	797.833	303.303	4527.94	454.45	788.139	1532.26	5236.49	1954.61	565.601	1601.58	715.072	220.278	1262.59	5707.99	235.491	498.932	1232.36	22455	1190.31	162.372	142.337	666.052	161.476	824.689	757.728	601.045	1923.09	63.8642	3449.25	195.587	848.185	279.001	431.331	1258.11	114.994	53.6511	868.816	1584.57	381.616
DENB-17-2_N_2_20_77	264855	19962.3	44135.5	22428.9	3417.14	5840.35	5256.34	1626.18	881.017	778.507	3431.06	252.411	4015.45	1976.15	1726.06	1935.08	4246.01	1971.42	846.226	934.665	455.149	713.163	1078.78	5231.22	193.824	489.397	1208.52	20515.8	1265.04	149.568	109.511	543.13	66.3287	598.685	1073.82	599.513	1126.6	157.483	3087.54	11.6093	917.395	220.952	327.385	570.144	82.9288	2.12638	792.497	1031.78	401.327
DENB-17-2_S_3_5_34	130242	45435.2	30154.7	12187.3	28267.3	24074.5	4473.96	176.067	1887.62	1112.46	8550.82	2838.55	2220.08	3534.75	2041.38	4134.93	960.962	856.769	826.871	1454.18	383.193	1928.62	2065	971.172	1170.08	1337.08	488.535	7972.57	2403.89	637.419	407.79	548.742	65.7379	306.739	428.283	266.783	143.701	131.859	473.191	153.909	361.089	565.479	622.927	155.212	258.359	40.0555	180.83	2013.2	220.862
DENB-17-2_S_4_23_8	380763	128426	75636.6	28363.2	21063.6	16391.1	80776	5887.61	4939.2	15439.8	7484.66	4684.85	5888.2	4405.47	4118.88	5073.61	2847.25	2413.6	3543.9	2997.68	525.399	2598.71	2641.82	484.886	2366.35	1534.64	1293.92	2081.06	3002	2538.74	1510.77	995.7	201.246	820.633	999.635	749.243	542.28	310.962	277.812	78.8833	630.748	1015.5	1265.89	3168.99	691.261	52.6587	161.625	457.465	823.579
GS-018-12_N_1_5_6	383595	130748	68021.6	34304.4	51663.4	28731.5	15082.3	1915.76	5017.49	7658.87	6695	2701.43	4893.88	4479.22	7210.38	4707.81	2292.72	2289.01	1528.8	1991.61	1397.74	1544.75	2928.76	1649.56	2721.49	1635.38	1330.48	4412.03	3198.97	534.838	1736.86	969.819	739.776	846.39	370.646	716.855	987.207	193.378	642.898	1942.93	514.948	1035.62	484.557	1098.3	358.196	659.272	285.968	817.866	568.255
GS-018-12_N_2_8_48	342257	148778	73771.5	35476.7	36784.8	22077.6	14912.2	4891.79	5714.23	7348.17	4316.31	3964	2988.68	2758.42	4392.55	3592.09	1876.69	2150.33	1690.57	2159.46	1221.55	2150.18	3401.2	1008.09	1756.55	1299.24	1264.79	1959.94	3417.26	526.022	1670.04	919.109	846.43	811.645	426.276	671.245	975.926	361.333	343.304	2371.68	369.384	909.014	529.746	1015.2	231.216	685.362	216.427	370.906	594.564
GS-018-12_S_3_10_9	153022	33700.7	30869.1	18744.8	21870.4	26607.9	6438.9	1490.23	1425.87	3691.74	9252.14	9105.89	853.668	2109.91	1065.74	5664.45	700.672	346.019	1231.18	2828.48	348.618	2803.66	6525.02	494.387	2502.4	1745.16	185.5	4073.17	5804.62	695.841	1583.21	913.002	452.448	498.92	334.182	106.57	224.138	73.7625	140.964	1217.72	258.219	542.405	1038.77	490.512	433.238	303.869	77.8154	566.245	268.884
GS-018-12_S_4_25_35	171883	29686.2	28750.3	16997.4	41718.5	35195.7	5809.23	1358.43	1213.32	1738.28	10506.2	2655.78	899.536	4233.69	1186.82	2773.95	1461.07	1016.96	783.001	1224.35	1210.82	990.661	1828.29	1793.72	1204.61	2383.23	582.836	6127.34	1602.83	454.306	716.843	461.673	496.584	352.44	152.845	310.146	444.57	117.942	700.615	1759.84	362.821	899.979	233.382	351.795	245.339	397.385	260.267	1296.04	287.458
GW9577_N_1_16_38	244060	45628.5	46096.3	18972.3	1863.09	4546.31	37789.6	2181.71	2395.62	2510.59	844.465	1611.88	11069.1	916.599	2056.31	1338.34	3371.51	1319.46	708.326	1198.2	974.429	2144.51	3409.25	4702.2	311.245	407.013	752.218	14447.8	3496.6	232.609	119.425	945.533	180.276	595.069	628.286	409.733	868.468	201.197	2663.85	121.566	724.405	68.6887	371.784	1517.77	119.693	43.3408	897.964	1818.37	478.4
GW9577_N_2_21_66	155780	18687.4	17703	8811.65	151.141	2437.61	16355.9	1295.14	929.67	1853.76	304.319	3051.69	1137.04	85.7105	469.553	1304.3	1313.69	875.628	428.134	357.086	2148.35	177.047	1704.47	6375.2	130.139	224.66	463.707	14165.4	615.937	155.471	68.8255	251.75	133.633	297.927	499.725	271.625	474.451	77.4695	2917.03	119.052	583.563	87.9009	147.325	544.762	78.3674	46.4066	1015.8	4117.93	337.765
GW9577_S_3_8_46	141229	31651.9	29210.9	16633.8	8952.26	19247.6	14735.1	1400.26	1386.98	3524.57	5473.79	1684.08	3883.93	1363.76	847.375	4323.8	1035.28	865.169	969.015	1990.36	624.354	2172.77	2950.91	983.72	795.451	1228.32	486.359	5276.7	3722.7	432.215	783.165	731.309	101.823	346.999	143.546	266.941	163.737	96.0964	430.22	235.901	285.407	595.828	606.369	424.79	172.58	51.3025	170.474	1228.04	182.502
GW9577_S_4_23_5	260056	80277.8	52026.2	21748.2	9556.04	20386	32183.1	2147.27	3593.59	7492.46	9261.24	3394.84	12130	2038.82	2099.93	6035	1821.87	1879.19	2975.26	2870.62	588.082	6293.17	6010.08	500.641	948.858	1559.07	959.28	1945.02	7809.6	2397.32	1335.9	1595.54	239.534	601.198	801.362	570.554	315.954	118.638	200.592	272.454	410.07	857.129	1796.46	759.314	447.926	101.492	128.968	465.92	272.112
GW9578_N_1_8_13	374882	187895	93477.7	26631.2	23862	7341.98	23677.6	8914.17	7470.11	1322.68	7196.26	2147.32	5997.34	5150.21	5838.78	2188.14	2784.49	2224.78	959.638	922.339	2192.34	3391.93	2742.82	1702.55	734.777	644.075	1371.21	2892.43	3647.53	335.99	423.714	1261.71	236.125	643.263	431.553	710.292	651.087	695.372	965.002	423.559	529.126	1133.04	537.423	873.434	292.736	124.432	335.323	382.401	397.446
GW9578_N_2_18_51	233618	10001.3	33222.5	23866.6	1098.01	2653.18	24271.2	422.212	400.087	925.01	682.475	579.393	4226.04	539.853	2213.35	724.835	3811.58	1450.28	395.494	381.55	359.355	749.027	1336.35	4542.39	154.873	212.202	934.905	55974	768.029	125.036	102.799	611.787	69.2976	595.733	783.343	444.03	812.679	66.0157	3459.52	14.5642	1003.38	430.313	231.347	976.397	193.348	1.23847	705.412	5063.33	487.924
GW9578_S_3_11_29	120364	1783.69	3925.64	14144.3	18932.2	8881.77	8281.89	68.1191	99.0467	1033.09	3967.37	808.41	1126.35	2241.65	232.375	1384.43	719.066	802.733	299.441	691.1	1155.59	306.624	691.312	3861.58	478.784	412.718	505.597	31670.5	406.552	116.717	283.658	297.618	51.1994	250.044	285.275	252.395	292.43	23.2194	2103.61	121.878	438.376	717.765	169.67	214.132	105.324	24.4226	475.413	5455.6	225.421
GW9578_S_4_18_32	143198	32397.3	34415.9	14125.7	23500.8	14453	8279.04	2367.29	1299.09	973.629	7419.9	757.215	2545.88	2192.7	1478.29	3670.77	1381.59	982.759	506.245	1298.26	939.328	2177.64	2035.02	1794.35	446.088	920.237	570.909	5913.16	2768.46	497.437	377.374	663.052	62.4455	293.584	199.873	307.421	326.744	178.509	1054.91	117.977	334.728	800.775	468.399	244.346	96.2579	22.3196	318.942	1291.4	193.454
GW9583_N_1_17_20	241612	109276	65514.5	22952.8	13747.2	8753.36	4002.97	3370.78	4855.97	2551.84	5294.08	2150.37	8026.36	3035.16	5344.61	2633.05	2485.28	1827.31	1156.28	1985.18	708.215	2356.45	3163.61	696.474	597.028	812.172	980.167	3075.36	3367.45	701.741	587.069	888.861	167.902	657.693	251.746	581.67	587.411	209.5	309.656	254.189	497.403	564.321	492.739	335.445	244.467	56.7261	199.237	703.421	321.962
GW9583_S_3_5_37	209880	71474.3	46454	20004.8	34145.3	7135.31	1619.61	2781.6	2833.81	844.02	4869.1	644.926	4590.03	4302.51	3139.71	2285.17	2017.31	1494.03	827.627	1207.12	2369.95	1536.19	1848.51	1282.2	394.297	676.422	859.052	6947.24	1893.54	358.558	249.463	614.618	217.231	518.292	332.628	466.324	378.861	216.982	506.841	859.254	460.173	603.565	300.756	175.425	145.65	134.308	228.236	940.555	244.127
GW9583_S_4_24_30	220949	65317.2	60277.4	17878.2	13738.5	7912.97	2887.19	2948.97	2622.4	2968.07	2393.51	3397.87	2934.37	2733.42	4567.81	2727.64	2857.56	1710.19	674.118	685.657	1271.59	1342.78	2527.5	2142.43	603.715	653.248	988.817	12307.9	2086.98	186.711	201.299	606.777	266.876	394.36	588.669	539.106	459.565	262.144	949.473	712.296	594.595	976.931	192.797	204.908	233.106	172.631	359.996	2039.51	437.224
GW9587_N_1_17_42	231660	21385.8	49383	19490.8	3933.82	5878.74	3935.98	2607.65	871.199	1234.92	1091.16	431.663	3667.36	1205.86	2014.89	1383.72	3634.49	1718.56	412.463	682.558	320.659	360.599	876.159	2942.9	365.223	481.672	1010.07	8978.28	545.332	163.563	217.242	409.77	155.311	483.635	338.373	541.342	1193.06	211.424	2125.84	107.99	570.934	333.91	194.33	383.139	138.389	45.0693	497.775	1192.86	349.969
GW9587_N_2_22_62	219757	98452.7	54376.8	14032.9	1047.79	5913.97	4084.92	6715.98	4431.3	396.402	701.892	843.764	1350.89	366.799	2913.76	2036.39	2608.59	1329	472.359	1016.65	1890.24	227.78	2394.85	1928.12	123.366	437.432	756.778	11310.7	1449.94	201.796	59.5441	333.242	224.592	371.16	1471.48	425.573	836.557	482.321	1065.4	304.266	546.838	127.098	203.277	335.095	125.406	128.153	384.938	2518.99	554.121
GW9587_S_3_4_29	242947	44669.3	53980.7	16580.9	368.775	5011.18	3948	3280.86	1804.02	1962.79	234.514	2536.67	1705.98	120.646	1745.04	1875.39	4192.7	1610.1	302.065	796.047	1111.63	221.74	867.078	7581.06	253.178	406.743	1011.13	12042.2	853.398	108.045	161.381	390.984	151.985	392.865	648.66	491.696	798.819	373.96	4748.76	52.5402	731.042	150.414	89.4633	659.561	133.113	20.4755	1119.91	1170.44	529.092
GW9587_S_4_27_35	176952	34051	31353.6	14908.2	8006.49	4230.65	2980.21	1007.37	1437.72	355.848	1214.78	777.876	5049.3	2145.96	1402.79	1244.94	2300.6	1309.67	616.64	1252.5	368.215	225.286	684.612	3069.34	182.926	308.894	807.129	19289.2	622.213	154.887	241.478	323.491	98.8949	415.706	138.923	420.904	724.532	106.6	2000.07	89.4497	639.991	257.54	162.376	287.359	81.5532	28.6485	502.944	2427.47	243.935
GW9589_N_1_16_11	584751	158016	115351	43138.3	84652.1	22045.8	42445.4	5061.59	5917.63	14367.3	14118.5	20976.5	11041.7	7653.88	4650.06	4468.95	2691.33	4556.75	3515.99	4991.66	1229.67	4022.88	3234.21	1924.81	2442.47	1219.79	2562.37	9069.21	3623.9	3575.71	2209.73	1582.84	304.904	1297.49	1394.83	1407.22	1278.29	447.45	1233.38	334.199	1086.44	2617.43	1243.86	1032.2	1023.33	121.287	424.873	2178.15	508.273
GW9589_N_2_11_71	154358	17028.5	20694.5	12764.5	27113.2	8262.51	10314.4	513.968	730.547	3168.67	6153.27	3171.92	2664.04	3912.2	856.436	2810.66	621.23	1002.02	729.115	1690.97	515.221	1056.52	1170.24	874.1	813.412	669.275	533.74	8327.57	1102.66	931.125	478.344	404.318	147.47	355.733	287.662	312.518	231.032	51.1624	541.644	307.865	439.941	840.448	331.413	227.034	212.18	105.575	188.826	2240.69	125.103
GW9589_S_3_5_9	271979	95449	63689	30931.8	62692.9	20226.6	19399.7	6079.25	3596.92	4370.54	7533.76	5848.55	6153.5	2400.78	1996.69	4749.1	1267.83	2127.68	1426.76	2557.89	1369.5	1292.73	1508.65	3377.1	1060.32	689.841	1226.14	3441.19	1124.13	1491.8	797.139	591.587	268.33	574.663	756.51	664.155	582.549	480.727	1471.03	720.332	450.563	747.674	441.298	372.984	322.999	259.745	463.429	729.333	314.094
GW9589_S_4_21_7	340284	121030	78057.4	32431.3	49096.4	18946.5	28865	6389.05	4409.53	4395.26	7196.89	5468.39	5106.06	2538.57	2290.18	5303.59	1821.62	2747.08	1592.36	2624.99	801.637	2059.54	2367.15	1539.41	1883.56	765.44	1611.42	5898.58	1752.22	694.018	773.763	918.121	400.916	762.882	963.129	837.299	585.833	510.045	607.296	873.824	490.358	1414.27	616.088	755.08	423.907	317.093	238.419	863.178	348.977
GW9591_N_1_17_8	255687	13038.3	16848.2	27691.5	32742.5	27984.5	9953.35	325.209	578.616	3648.9	12090.8	1400.73	2742.78	11044.8	691.365	4920.93	1247.05	1911.97	1916.16	2559.44	3224.13	1416.68	2306.51	2900.3	2046.95	2588.32	1002.13	14845.1	1964.77	819.632	1092	824.208	389.377	666.097	403.328	587.714	410.899	49.3447	1722.65	722.444	853.356	637.231	469.623	566.905	429.402	204.248	556.3	3524.33	232.021
GW9591_N_2_11_64	603952	2479.45	5596.64	57070.3	67609.5	14936.2	4446.2	6.49836	165.159	8348.86	186.305	4106.4	9654.77	4778.36	330.365	2403.06	2863.14	4400.38	1435.3	2317.22	9695.98	1611.91	2402.55	1301	1852.63	1247.82	2450.85	22186	1214.93	868.045	781.912	1576.77	513.883	1146.3	768.811	1368.57	1769.42	52.0774	573.762	1540.71	1035.06	464.229	658.907	606.907	472.448	366.118	305.676	3468.43	156.999
GW9591_S_3_12_30	175670	592.329	1490.44	15972.7	27131.5	16250	2263.17	6.11389	62.7538	1576.57	2758.36	604.269	2558.99	3404.3	112.831	1746.56	1008.72	1344.81	365.267	891.287	3438.88	761.163	647.902	403.129	418.591	1286.76	740.377	6813.53	396.259	361.009	321.882	406.314	193.676	323.807	306.224	407.756	525.752	17.7004	234.682	905.383	368.722	504.367	206.671	193.782	80.8216	171.054	118.837	2080.23	66.9026
GW9591_S_4_22_27	145955	21878.5	24817.9	20248.5	31091.7	28487.7	3821.59	954.439	843.423	2409.15	8727.37	1348.75	1798.45	2557.11	472.044	7719.68	633.916	1095.74	975.331	3061.15	1618.71	2119.61	3743.37	309.679	874.275	2430.33	598.077	1496.69	2785.75	1556.54	507.805	685.893	200.526	419.394	404.303	345.071	222.055	57.6962	143.32	599.237	218.805	645.399	896.857	220.886	285.755	112.053	82.7869	433.581	79.7026
GW9860_N_1_22_44	222162	81725.3	45473.7	23191.4	29130.7	8871.78	8844.59	3121.2	3350.99	5919.33	5403.6	3718.22	3666.1	3167.66	1815.62	2477.16	1762.86	1727.48	1111.17	1177.64	907.318	457.175	1413.11	799.75	1158.61	549.989	1008.37	6307.3	725.33	311.167	494.223	445.387	109.244	422.834	518.418	542.218	905.313	239.832	416.311	147.561	405.729	529.733	307.108	438.311	232.781	40.0874	143.152	717.133	229.705
GW9860_N_2_18_49	207413	16623.9	27858.1	23836	3335.69	4221.43	9392.86	822.318	694.632	578.313	755.218	126.951	2423.76	1569.26	1123.91	1189.81	2843.29	1403.53	450.595	683.609	601.148	350.077	1075.48	5495.9	132.84	262.322	830.185	12253.6	807.747	154.822	83.6024	460.213	148.576	461.281	214.519	433.538	640.006	90.1282	3381.04	99.8208	588.799	175.592	225.454	519.886	93.3091	44.4566	793.292	1418.55	271.794
GW9860_S_3_13_30	174505	4274.35	8553.78	16779	15694.4	11461.2	5575.54	1.4056	210.016	1822.24	2298.3	387.669	1726.2	3955.26	381.327	1426.64	2163.17	1232.29	418.781	573.332	1007.52	338.953	1127.75	2113.57	651.123	961.289	702.61	10315.9	547.664	140.911	185.067	366.413	138.076	316.614	732.668	384.96	514.81	35.0996	1155.37	238.442	475.76	705.6	158.526	223.211	94.4852	63.2152	368.116	1182.45	142.315
GW9861_N_1_14_4	364303	90688.4	61380.6	27824.4	25024.9	9329.38	12016	2199.01	4023.1	10298.3	6161.37	5576.76	6069.88	6770.47	2933.28	2382.31	2937.78	2533.65	1940.11	2075.11	1090.52	616.972	1410.68	1374.63	1512.91	868.895	1367.68	14034.8	965.653	618.218	890.17	823.951	173.673	693.376	491.16	780.929	983.265	183.172	759.587	264.135	834.677	391.04	451.527	394.445	301.731	81.1525	305.935	2338.63	317.274
GW9861_N_2_14_80	380086	42583.8	67080.8	31388.1	6765.18	4522.64	17849.5	3398.35	1781.95	3400.73	1631.4	2270.68	4723.14	3413.51	2356.91	1234.76	4292.35	2793.14	1062.01	949.54	1832.16	557.492	1372.58	4848.16	545.403	437.615	1585.76	20258.3	701.127	239.293	278.513	729.072	321.183	639.677	1023.48	847.433	1175.41	301.865	3318.93	447.249	1338.31	440.017	300.132	500	252.428	91.1013	907.677	3108.52	468.858
GW9861_S_4_15_8	218577	94216.4	49363.3	20819.9	18750.9	9758.39	7966.66	4301.97	3987.52	3761.13	4060.71	2798.66	2955.72	2511.35	1326.14	2510.94	1819.53	1449	1544.15	2037.46	832.142	931.943	1580.33	710.232	725.125	633.377	780.992	2597.23	1213.81	661.805	593.178	466.921	140.775	385.163	686.532	479.54	674.862	250.557	322.409	377.742	394.755	897.909	341.064	275.394	215.369	109.772	167.216	729.816	228.807
GW9861_S_4_17_18	151394	64949.4	34567.2	14783.9	39352.7	21180.4	7310.85	2847.3	2816.81	2084.4	8284.32	1271.46	2233.42	3241.86	1318.68	5902.98	1588.17	1057.04	1151.28	1916.21	1257.2	661.024	1397.79	827.807	1186.54	1177.31	607.95	4732.72	1452.44	671.006	633.829	395.147	137.636	332.37	204.021	330.027	515.179	190.795	319.36	434.592	286.634	442.51	244.213	164.835	227.462	105.732	151.943	1062.05	211.251
GW9899_N_1_7_10	304290	101529	53859.4	25144.6	28723.7	36124.8	23340.3	2684.89	4461.8	5183.84	18193.3	3378.99	10147.2	4810.01	2054.45	9558.36	1737.96	1053.54	2975.68	4871.27	1199.51	4699.1	4989.99	839.265	1617.28	3024.73	617.166	3701.92	5846.57	2348.95	1154.84	1295.97	213.339	731.959	829.86	342.293	647.828	184.379	425.152	248.959	430.483	865.926	1306.23	548.232	778.21	89.5556	199.93	1049.37	236.675
GW9899_N_2_17_49	355534	28511.4	24870.2	21858.3	1768.94	6283.26	25177.2	761.371	1178.07	350.886	1323.7	67.1139	9439.07	1048.97	1440.07	2142.94	5683.56	1509.5	751.882	1453.59	1357.44	905.806	1394.33	9672.02	124.539	631.197	933.205	36003.8	2039.16	316.825	97.496	846.883	273.325	809.787	315.432	460.258	848.034	134.293	6659.5	177.098	1413.6	236.876	410.299	807.242	126.275	77.246	1809.06	4609.03	494.765
GW9899_S_3_9_40	238713	129395	50933.5	16896.1	36370.9	32160.3	12050.9	6844.11	5845.6	3382.9	19802.1	3233.15	5797.4	4278.91	1747.33	7241.52	1883.75	1019.74	1364.78	2344.24	2178.73	1825.58	3128.66	1245.4	1005.39	2766.13	563.061	1865.26	2661.1	918.496	611.426	659.408	347.84	451.444	383.874	307.508	524.097	461.388	522.413	719.422	397.894	795.27	308.173	280.907	408.017	298.322	256.061	510.731	211.244
GW9899_S_4_16_43	327198	12029.2	15712	17851.4	275.12	6272.21	18127.3	321.271	535.825	330.929	222.329	431.624	7715.34	135.943	749.788	2405.78	7666.31	1512.87	471.62	601.937	1286.05	675.556	1214.93	5793.57	95.6562	736.824	957.511	29914.2	1134.44	199.148	91.9931	670.246	228.404	654.825	576.304	450.729	1351.92	78.266	3673.01	158.352	1023.96	171.422	192.559	428.042	14.8264	53.2027	1042.53	2760.31	443.462
GW9950_N_1_5_46	312376	119168	59421.2	29290	26617.6	8656.18	5819.51	3875.66	5874.76	2187.36	6433.75	1336.94	8614.27	7464.08	3011.12	2674.21	2872.35	1912.56	2262.08	1354.92	1458.88	4387.4	6320.51	2084.06	652.508	744.531	1078.98	14249.7	6290.54	366.486	749.42	1251.25	145.043	683.046	532.977	579.775	643.884	312.087	1078.68	159.314	877.563	1588.75	692.044	532.724	175.337	40.9264	417.682	1493.63	273.039
GW9950_N_2_9_54	246887	51434.9	37946.5	21412.1	34559.3	25546.8	5432.93	1885.21	2334.01	7566.83	7670.62	2019.21	3432.59	6322.97	2672.97	4677.25	1119.93	1488.67	1493.26	1677	1735.29	1984.1	3350.57	3056.89	1460.1	1981.16	790.145	12827.7	3452.68	708.021	1214.13	731.747	127.584	518.813	479.745	456.429	480.222	163.35	1935.21	225.581	783.661	1070.46	380.206	335.187	236.639	58.0247	637.5	3418.73	208.827
GW9950_S_3_10_21	327285	62292.3	62749.5	26822.5	20587.8	9202.41	5308.14	4801.31	2944.92	2979.01	2784.81	2371.5	4844.93	3905.36	3103.7	2207.63	4697.88	2027.59	1086.16	850.81	3158.61	1726.23	2594.25	3239.28	531.579	839.168	1172.58	4386.27	1989.62	280.138	339.483	960.435	193.894	579.692	990.392	640.999	767.321	382.548	1799.71	326.187	726.123	1707.94	359.044	452.714	157.22	81.9493	620.222	599.879	290.557
GW9950_S_4_16_42	235058	114439	58295.8	23185	18226.5	13364.7	5140.53	6635.02	5624.11	7579.09	3442.43	3318.48	2303.1	2350.06	2906.82	2269.71	2409.8	1657.79	668.273	714.922	2330.72	2001.01	3594.74	1708.63	1137.77	791.555	903.879	2018.9	3280.99	233.718	338.965	726.629	135.668	464.315	286.541	515.127	572.805	529.423	830.575	234.961	463.878	670.759	257.804	390.544	252.586	65.0036	342.778	272.555	246.819
GW9953_N_1_21_20	457405	209857	97508.2	28731.9	28391.8	21189.6	20102.3	9026.87	9550.49	18462.7	24291	5051.22	12858	5902.6	5673.97	4356.77	6040.43	2721.88	3300.92	3250.49	882.747	3070.87	2828.44	880.197	3383.41	2277.06	1464.43	5512.52	3481.07	2911.51	3091.8	1200.77	513.767	1076.91	773.289	859.669	902.282	476.37	477.698	227.863	816.521	712.759	971.768	742.682	753.779	135.588	286.084	1575.4	453.356
GW9953_N_2_21_49	541520	263420	108683	37418.1	31275.2	17271.3	16993	12639.4	11695.1	10532	9360.37	7795.94	6859.74	6074.33	5460.81	4305.05	3601.45	3047.49	2973	2180.13	1932.18	1916.12	1894.22	1723.35	1682.64	1635.55	1628.83	1615.55	1505.31	1371.19	1179.36	1075.94	1023.88	1003.03	986.418	937.592	931.311	922.551	902.284	879.918	825.665	737.429	721.453	681.592	571.572	545.593	507.787	490.867	471.283
GW9953_S_3_12_42	379771	89813.6	69428.3	30078.4	6367.67	11133.3	11196.2	5041.96	4188.06	2961.03	4400.78	2280.77	5462.27	1491.95	2115.7	2224.88	3650.99	2379.15	1574.44	1696.19	766.74	2315.66	1626.76	2066.49	1267.53	935.491	1363.17	11013.1	1090.85	279.004	798.09	1045.12	318.185	747.069	675.041	755.046	659.262	423.101	1141.18	249.856	763.682	668.422	497.965	443.45	244.935	103.138	508.174	1153.69	334.282
GW9953_S_4_27_30	298573	69474.3	55389.7	31765.3	20284.4	18088.4	11105.1	3899.23	3060.37	1826.21	6412.98	1036.98	3916.04	4596.05	2722.92	2111.06	2386.93	1807.09	1777.04	1472.58	1531.6	1688.34	1858.54	4377.76	986.517	1291.8	1023.73	14255.6	1125.6	366.21	612.998	744.094	449.18	671.271	439.163	573.531	650.507	313.679	2347.77	472.118	796.997	432.88	465.324	287.493	165.702	221.261	761.891	2587.26	409.786
GW9964_N_1_4_3	338591	48375.9	44570.9	31382.3	63392.2	27514.2	1820.3	728.318	1935.09	10363.8	10690.5	4171.75	11394.1	8009.22	4644.32	5908.8	1473.94	2210.07	2828.77	4024.5	1640.06	376.084	1322.51	1111.19	3599.13	2426.58	1205.2	4547.1	959.277	2366.25	2800.38	693.499	263.61	831.747	314.79	673.153	467.917	74.2979	522.051	481.724	591.598	519.753	645.939	180.324	571.487	143.738	232.592	883.256	165.857
GW9964_N_2_6_50	392509	33329.7	73690.2	38686	4086.69	12189.9	4738.25	4037.1	1317.03	1310.23	2159.23	467.256	11548.7	1789.46	2729.87	2738.67	3746.6	2577.57	832.004	1001.62	631.528	1060.12	1251.9	8499.07	585.456	779.51	1509.14	18056.4	954.617	294.894	386.561	757.196	227.586	858.359	721.946	779.369	1021.63	375.977	5399.15	148.376	1098	560.732	502.985	469.439	160.873	72.3514	1355.68	2317.61	498.243
GW9964_S_3_10_16	295897	34699.2	50108.4	27994.9	50268	11447.3	2103.33	2126.95	1427.54	4207.57	3745.66	3034.49	8167.3	7105.94	2887.52	3049.65	1646.19	2050.68	2302.2	1740.48	1634.24	302.836	1396.23	3150.71	1127.72	914.349	1197.46	10088.3	731.673	354.062	623.291	581.83	223.978	605.224	705.62	644.75	499.189	203.852	1430.79	471.143	697.534	1132.47	358.736	172.123	348.759	123.872	482.462	1027.46	267.836
GW9964_S_4_25_10	239905	23403.1	36918.2	25379.3	16773.3	3853.8	1760.67	1236.2	905.135	1161.36	1696.74	902.214	20694.9	2356.57	1714.06	1187.17	3368.97	1932.38	598.023	793.519	856.724	640.648	1198.52	2962.98	452.054	296.852	1075.58	7341.36	635.268	294.821	209.776	629.725	218.747	583.73	220.806	580.964	911.545	109.582	1477.29	404.615	507.927	393.15	215.185	403.921	194.627	140.198	455.23	921.511	250.897
KLNA-20-3_N_1_10_32	251824	14913.6	10055.1	14723.6	4789.81	3074.89	4191.5	12.8604	623.702	517.21	1593.14	103.711	4657.33	2471.11	675.196	1017.8	3761.95	1453.82	493.472	894.806	1695.11	354.723	903.77	10512.6	246.812	206.026	847.372	32477.5	660.814	205.478	60.779	542.294	320.412	520.439	506.232	441.057	636.373	46.8081	5841.52	540.847	1002.13	450.775	183.991	443.414	94.804	242.771	1615.5	8468.76	516.425
KLNA-20-3_N_2_16_53	215412	49924.3	48275.1	21689.9	52203	73174	7664.62	3076.75	2073.98	4805	20685.6	1718.22	1636.71	2080.23	1823.09	5575.28	1311.67	1291.5	1048.56	3160.87	1193.26	922.77	2175.64	1541.06	4097.99	2686.61	707.398	17441.5	1888.11	1019.14	1064.84	602.397	426.626	607.87	452.295	408.588	237.169	197.169	604.406	564.59	497.088	584.811	811.281	158.809	285.762	353.098	264.959	5591.42	373.685
KLNA-20-3_S_3_6_7	198304	63218.7	45594	20856.4	47641.6	71397.5	5880.68	4236.41	2513.02	2090.47	20717.1	1409.01	1413.11	1799.34	1751.08	6015.04	922.074	1215.96	1268.06	2162.42	1352.17	1538.46	2590.08	1974.7	2805.49	2579.83	681.419	21200	2041.21	715.048	465.812	657.863	346.784	453.506	568.403	381.461	182.857	312.867	714.707	614.391	450.143	527.301	898.702	129.737	195.981	367.892	298.625	6609.86	345.521
KLNA-20-3_S_4_27_9	304999	44675.3	82447	34381.4	24412.7	24050.2	7304.23	8355.55	1878.18	4956.18	8114.97	2101.61	3425.32	2344.67	2998.14	2303.21	2666.41	2016.68	1670.78	1553.5	1072.26	1014.6	2035.67	7134.52	1812.91	897.231	1177.59	34207	1129.84	304.031	426.124	678.345	243.436	594.486	357.312	632.617	986.91	650.346	3678.18	201.941	893.921	486.413	382.905	351.102	232.581	105.951	977.966	5693.4	744.782
LILC-26-4_N_1_22_23	381911	134490	107710	30606.9	19375.7	17150.7	13816.4	15168.9	5400.78	14794.8	8219.57	9971.63	14789.2	2032.9	6612.22	4666.62	5393.62	2257.92	4689.28	2450.22	418.655	3829.35	4864.54	1140.46	1005.94	880.182	1193.69	7110.38	4799.11	3378.07	1509.57	1175.32	404.464	727.491	1521.62	696.894	656.318	771.887	486.7	395.826	715.606	1332.95	983.577	299.266	625.719	197.402	244.036	2609.83	841.154
LILC-26-4_S_3_5_36	226947	52042	60969.7	25274	9855.44	7495.56	7788.65	7224.73	1963.08	1183.26	3683.06	1977.3	2944.63	1150.8	2920.21	2410.92	2251.56	1137.96	871.439	746.328	852.279	549.509	1336.65	4588.29	649.506	283.994	735.377	31923.5	722.476	170.731	329.575	543.78	139.48	378.041	1106.43	344.422	429.063	786.054	2044.66	213.876	538.866	996.005	304.59	141.147	159.647	66.8927	529.531	2959.04	825.79
LILC-26-4_S_4_23_13	378962	139440	101144	33032.7	24148.3	22379.9	15093.8	14855.2	5740.67	7675.65	16158.2	4778.5	13684.8	3130.31	4326.28	6884.15	6951.09	2379.17	2995.56	3535.81	432.906	8016.23	7402.58	1412.2	1885.43	1238.61	1310.46	12590.7	8974.27	1433.58	1391.3	1900.2	242.451	803.161	1084.05	748.184	1167.95	733.915	615.527	332.282	731.918	819.436	1962.5	433.384	466.429	118.676	282.792	3550.29	927.655
SLMB-28-4_N_1_23_35	400402	115721	78804	28487.5	50723.3	21407.5	4239.05	4974.84	4614.21	5656.66	4303.64	3462.46	7352.31	4181.13	5690.08	4853.29	3208.48	2258.54	1733.5	2060.41	43.692	2550.36	4677.56	1704.65	680.814	1440.88	1252.63	663.911	3057.51	1149.4	516.373	1175.36	402.564	702.608	2758.76	690.582	1063.95	363.45	685.851	1972.75	577.654	1611.96	459.241	1068.44	319.02	396.188	367.376	198.071	350.686
SLMB-28-4_N_1_25_9	399821	94702.7	77727.9	31199.7	6317.85	15213.1	5513.98	5047.8	3921.05	7143.92	1098.21	2193.02	5504.17	1257.23	3627.54	4351.79	4505.69	2429.87	1293.11	1743.2	1994.15	532.045	2383.65	4164.95	541.589	770.617	1368.59	8305.22	1591.9	391.557	411.045	791.386	312.218	744.148	513.957	754.303	1573.01	423.5	2829.35	367.233	756.724	588.988	277.688	1776.91	410.022	103.457	913.838	2255.19	493.204
SLMB-28-4_S_3_4_12	307319	15603.1	45354.5	20672.1	24343.9	5505.73	4017.27	1634.91	701.66	347.634	952.374	303.327	6668.47	3036.56	2196.69	1859.46	5382.17	1494.03	589.555	902.269	1697.91	697.094	1403.29	8306.68	178.77	410.337	960.977	21942.7	1239	294.449	136.925	644.121	205.184	663.104	838.603	460.01	1380.37	218.077	3391.62	399.644	715.283	697.86	262.686	685.656	130.268	96.5491	874.472	1438.3	410.64
SLMB-28-4_S_4_26_33	205017	636.361	801.318	23443.6	63160.6	4944.6	513.065	5.26641	56.4357	2049.51	3659.21	2384.34	5969.43	2059.66	81.5766	1552.43	1645.37	1390.74	882.119	898.171	1690.66	457.27	1820.63	456.187	574.53	477.47	807.591	6499.03	509.727	460.873	318.995	474.5	159.891	396.623	254.138	441.353	555.541	17.6149	148.166	862.529	302.753	1646.24	247.501	311.842	101.663	148.98	107.045	720.704	49.0358
SLMD-28-3_N_2_24_60	307165	142074	81741.6	34862.9	31757.4	7347.85	11011	7160.4	6080.77	1900.28	8204.11	2254.99	7880.05	2608.58	2664.42	2152.93	5132.31	2397.51	1779.65	1756.34	1048.77	3534.98	4025.42	1895.48	698.022	329.4	1378.61	9692.2	4000.34	486.313	274.695	1162.08	363.425	802.712	417.265	742.241	1284.99	572.307	745.25	567.212	522.157	913.017	704.723	1908.46	237.051	205.465	369.014	1300.16	622.973
SLMD-28-3_N_2_25_74	227211	60702.3	53353.9	30992.3	38662	21115.5	6390.88	2881.38	2541.23	5113.35	15097	3940.28	2478.38	2386.71	1985.55	6020.64	2036.56	1520	1928.34	2922.49	229.932	2703.45	3614.04	717.815	1920.79	862.247	848.228	11005.8	3705.73	1153.73	965.735	944.701	243.729	625.816	182.119	476.205	376.53	208.572	264.449	352.629	450.963	631.704	969.953	539.16	336.738	142.58	159.964	1884.55	282.109
SLMD-28-3_S_3_11_22	300272	14613.1	60729	25252.5	20410.2	9035.11	9607.48	2748.08	712.384	819.353	3586.07	614.761	3207.75	2716.94	1720.22	1873.85	3954.67	1741.73	574.396	1037.25	938.579	669.533	1397.5	3738.4	346.289	398.4	1037.52	33751.1	622.566	344.251	249.976	615.871	214.502	507.029	1202.45	538.457	865.697	314.492	2045.37	372.153	759.003	1168.01	357.825	532.377	108.095	134.119	613.621	6354.37	578.232
SLMD-28-3_S_4_24_28	518834	250699	127991	35806.8	47736.9	24278.3	14340.7	13640.4	10621.4	6118.81	9775.68	3563.4	5540.17	6095.94	5225.88	5238.85	3533.97	2906.27	2015.54	2119.7	1174.44	2835.82	3087.25	1223.99	1235.18	1298.73	1566.78	4383.46	3874.5	798.25	921.975	1383	501.967	900.023	1031.77	926.463	1135.26	1045.22	590.624	770.336	732.94	1551.95	767.555	1040.19	429.548	334.399	333.891	1044.45	575.355
YALE-27-3_N_2_24_57	413476	132889	112806	46861.3	34863.8	14436.7	29569.9	9806.03	5421.81	5031.31	10578.2	2805.41	3742.64	3529.4	4043.19	2747.5	4697.91	2864.18	2170.36	2101.28	711.25	2222.26	2752.45	880.113	2204.25	711.328	1552.42	5096.22	2534.59	726.706	792.722	1173	162.289	957.405	380.09	890.681	1032.83	673.722	471.253	89.3439	681.66	260.514	593.688	1180.98	249.076	29.5147	288.069	1315.88	415.576
YALE-27-3_N_2_25_70	347390	72693.8	77050.3	35242.7	14608.7	8354.19	19545	6415.72	2763	1001.41	3629.84	1455.13	3549.87	1629.68	2935.41	1973.74	3965.17	2280.33	1622.88	1764.89	625.568	1072.07	2287.86	656.534	805.099	416.081	1294.07	5967.37	1482.91	351.923	395.285	938.526	242.073	740.023	318.966	699.359	903.246	443.916	294.22	293.218	487.019	806.97	549.767	775.12	159.323	104.578	83.023	1013.31	328.398
YALE-27-3_S_3_8_13	352151	54267.1	61874.6	29421.1	37957.3	14153.5	18010.4	2819.37	2067.3	5079.11	7483.63	2776.4	3080.98	3500.48	3223.37	2841.85	3864.04	2027.87	1111.33	1644.69	2061.81	1236.48	1664.65	1574.39	1504.13	884.339	1101.51	10316.7	1658.89	588.03	580.103	834.541	442.25	623.139	407.201	627.383	759.192	254.9	768.385	846.736	587.288	761.968	300.289	436.211	299.753	218.204	342.597	3271.4	292.23
YALE-27-3_S_4_23_44	285645	67568.9	61834.6	25334.2	16291.9	17947.7	23710.7	3651.07	2698.07	2171.22	1972.86	1376.56	2464.47	1926.58	2790.87	3883.29	4352.53	1560.69	851.245	1134.09	1445.95	358.573	2330.42	2338.52	613.791	936.383	872.302	10720.1	1607.19	389.632	460.995	748.517	336.338	545.378	1307.36	495.846	1295.42	324.7	1282.38	413.587	637.495	701.794	251.575	459.314	86.7838	125.181	514.98	3752.92	413.992
[truncated: 68 more columns]

## Sheet: Clatskanie GC data1
Barcode	(-)epigallocatechin	1,2,3-trihydroxybenzene	1,2,4-benzenetriol	1,2,4-butanetriol	1,3,5-benzenetriol	1,3-dihydroxyacetone	1,6-anhydroglucose	1-hexacosanol	2,3-dihydroxybenzoic acid	2,5-dihydroxybenzoic acid	2,6-cyclohexadiene-1,2-diol	2-hydroxyglutaric acid	2'-O-salicyloylsalicin	2-phenethyl-glucoside	3,4-dihydroxybenzoic acid	3-deoxy-hexanoic acid-1,4-lactone	3-hydroxybenzoic acid	3-O-caffeoyl-quinate	4-(2-hydroxylethyl)phenol	4-hydroxyacetophenone	4-O-caffeoyl-quinate	4-pentenoic acid	5-hydroxyferulic acid	5-O-caffeoyl-quinate	5-oxo-proline	6-hydroxy-2-cyclohexenone (enol)	6-hydroxy-2-cyclohexenone alcohol	6-hydroxy-2-cyclohexenone-1-carboxylic acid	adenosine	alanine	a-linolenic acid	a-monopalmitin	apigenin	arachidic acid	arbutin	a-salicyloylsalicin	ascorbic acid	ascorbic acid glucoside	aspartic acid	a-tocopherol	azelaic acid	B-alanine	benzoic acid	benzoyl-gentisyl alcohol	benzoyl-salicyloylsalicin	benzyl alcohol	17.43 476 benzyl-coumaroyl-glucoside conjugate	B-sitosterol	caffeic acid
BESC2117090	602001	13124.2	35660.4	10808.4	13776.2	11272.7	169442	25405.3	56605.5	56605.5	11727.2	55820.7	26301.2	150827	37328.3	12147.6	12626.7	4439879	22050	40522.2	157399	34225.2	12416.2	79760.4	15185.4	22122.1	8621.43	132075	26877.2	110609	524452	110466	1958.07	29379.2	89115.3	381594	51595.4	41152.4	141766	114160	14378.5	3096.76	360530	2175.74	14987.8	18752.1	8250.1	106758	509778
BESC2117092	559097	12335.6	28598.5	10141.1	10431.6	7189.72	179024	18657.3	60360.9	60360.9	18769.4	56336.7	29390.9	80466.4	29390.9	5697.31	10861.7	2404855	5783.97	79032.1	87201.9	28814.1	3527.04	54056.4	290877	15567.8	22142.5	694358	39588.5	0	201226	45043.9	2350.75	15462.9	49533.6	1097085	35148.4	48356.2	102162	114574	11287.5	2930.51	413889	2926.84	48299.1	13444.4	9652.76	94808.3	215263
BESC2117094	832708	12648.1	29513.1	15885	7295.23	6331.91	348848	67040.3	54823.6	54823.6	45159.4	0	62478.6	156169	22177.1	6594.11	9688.09	1317483	10153	64792.3	144029	35743.5	5601.23	119120	429026	12104.4	60384.2	1952224	41642.6	0	293635	87359.2	4456.05	22228.6	76492.2	4619442	39458	46565.5	126074	189125	9610.61	2639.96	473508	3243.39	448707	27998.8	31947.1	184872	266366
BESC2117096	698851	17638.9	39724.1	18931.2	10045.2	8960.68	163348	54639.1	58106.3	58106.3	18114.5	0	47886.5	182807	89764.3	10220.7	8888.52	1639892	6613.41	50221.7	163547	64693.4	7147.64	112055	24598.7	19128.2	17747.7	256868	59551.5	0	202728	44237.3	8357.69	28850.5	103271	1253481	65075.4	40848.4	100184	218266	29502.6	2906.15	338963	1723.69	146087	28530.9	15975.8	220025	278564
BESC2117098	928957	18621.3	47621.6	34061.9	16862.8	10976.3	274091	28402.6	114591	114591	42399.4	0	55916.8	260374	145447	12232.5	18035.8	1397758	20487.2	208914	206034	30818.8	8403.14	158771	14202.2	26991.1	30961.3	909894	38789.4	0	521162	84316.6	6688.03	28774.6	175373	2714209	45225.5	47867.4	166209	218735	11020.6	3282.06	506544	3727.98	224042	46989.3	35165.5	168520	567238
BESC2117100	2008438	16603.2	42538	14186.9	19664.6	11456.7	276544	97861.3	76056.9	76056.9	23207.2	52170.3	53327.3	172001	162336	13404.5	16282.8	377106	30157.2	48648.2	244532	49514.4	11638.8	156735	0	22685.9	15149.6	646390	37732.2	0	209364	28043.3	4780.15	28283.6	116568	2541796	68310.2	44445.6	80476.1	112476	38129.7	3533.91	445523	1703.56	80066.9	25888.6	18975.4	65726.3	555412
BESC2117102	681130	13720.9	32856.4	13858.9	11767.1	11290.6	354276	131355	65049.9	65049.9	17337	0	47853.4	329224	109360	16193.2	11691.7	1278767	26243.9	39274	217088	56880.7	8033.67	165175	8634.7	14025.5	14831.6	1044629	58982.1	107482	378617	156036	4005.26	0	120965	1119479	57246	63405	371647	147025	17788.6	4891.87	466341	973.202	84677.9	32349.4	19262.6	149769	548885
BESC2117104	510136	6683.45	31380.7	10585.3	11686.3	10363	117770	25725.8	47461.3	47461.3	8093.29	21448.1	15296.1	76169.3	1215.63	10991.3	11923.8	862436	8445.65	33991.6	100225	49346.2	5697.37	59337.1	0	15576.4	3557.49	38088.5	29628.5	0	251539	62531.5	2519.76	28799.8	122588	113165	45864.3	41868.7	27211.4	220407	5367.52	1651.92	319727	809.608	18599.7	17940.4	5917.32	127435	350964
BESC2117106	157132	13354.2	32116.5	16774.3	7607.36	5181.41	158745	109292	38329.1	38329.1	21215.2	31796	47712.4	72777.9	16355.8	2916.38	7309.35	1286450	8706.22	149144	104845	13172.7	2610.82	73397.7	14483.7	15026.5	28831.4	841096	22912	42762.2	186223	45161.6	4173.79	20651.8	57049.8	3678321	26518	24470.5	46318.8	74701.6	8769.02	2365.44	375660	4608.03	306321	17146.3	28932.1	137581	215690
BESC2117108	370970	25884.8	49285.8	17378.9	13731.8	4603.84	172902	190462	73819.7	73819.7	27035	60308.6	83396.7	236476	31644.5	7877	11327.9	183276	22995.2	55677.7	176639	26008.7	4460.79	130406	475174	19618.3	38606.8	1023166	68695	0	271762	51409.5	6205.9	38964.3	96050	2878261	46434.6	57231.8	159422	185066	4814.77	4283.37	375846	3715.26	477397	45420.5	35255.8	122852	253676
BESC2117110	470206	26720.2	55427.6	21524.2	14928.5	7145.66	218862	19639.6	143692	143692	49774.3	0	71314.6	204014	131779	4801.11	17762.7	654758	27010.1	93770.1	60689.4	33644.4	4468.3	122096	15859.4	27245.2	109826	1120588	52548.6	18490.1	347780	94590.6	3394.47	33372.7	72774.7	4996192	41214.7	38144.8	101337	130158	30714	2048.36	551691	5893.26	520748	59987.6	28611.5	121584	470576
BESC2117112	292681	9702.3	23908.8	11614.2	5227.53	5831.81	68580.8	139450	23029.6	23029.6	16078.2	0	45415.5	122240	60235.2	2755.42	6573.89	591680	22062.4	55992.7	86883.1	41008.4	5314.35	96930	32866.1	10776.8	38906.6	346276	37623.1	182337	195148	83448.6	7847.44	24764.2	85596.6	3048523	44587.4	30265.5	103340	191525	4170.48	2230.49	252092	2309.5	1590330	31640.9	24626.6	154016	130805
BESC2117114	588325	9143.05	30420.4	8107.66	3102.68	9290.68	152876	104777	23623.9	23623.9	7279.37	0	23140.7	85530.8	19056	3727.08	4640.72	390460	17277.2	52464.7	60605.2	22110.7	5816.61	84802.5	21024.1	13172.5	9740.3	260949	26314.7	0	367186	79631.9	2123.68	20452.6	85814	838313	35061.2	27033.4	68104.9	162562	26222.4	1590.8	206813	1872.77	97465.4	12730	14763.9	138691	311514
BESC2117116	145657	8286.62	15629.8	12486.8	7367.93	2955.65	70651.4	34949.6	47033	47033	17594.1	21703.7	24180.1	39941.9	69250.1	2807.51	7386.64	565043	7803.29	102375	69816.4	11576.7	878.564	58324.3	15681.7	10145.9	4530.25	245258	23257.1	30226.3	184922	28838.3	4282.1	11791.8	68795	1861972	20859	26962.7	98557.1	30083.1	6124.69	2034.85	162688	1085.38	98177.8	19741	9872.53	37562	122778
BESC2117118	1902010	19746.1	46024	19979.3	17166.2	11747.9	166722	186059	58924.7	58924.7	9282.31	164002	61524.6	163468	139810	18198.3	14126.3	1366304	13503.5	315448	234104	53993.8	9572.49	163522	0	24309.2	10990.5	267259	44793.3	148267	340112	73941.3	4820.19	57938.5	177596	795881	66738.8	53820.9	300625	263573	11383.8	5886.93	705474	3823.08	32273	39077.1	5339.46	255696	499835
BESC2117120	665606	9660.86	26021	10176.7	7998.07	6143.04	101817	136832	35258.6	35258.6	6643.74	0	32742.8	77029.1	88484.8	7423.06	6768.85	6733659	11712.3	31514.7	231218	35506.8	4942.69	137210	22413.9	15507.9	6215.89	169045	30207.2	0	260369	56365.3	6118.55	23338.2	87127.7	855788	52193.2	73812.9	50530.4	145667	12963	3179.52	327688	1500.28	71212.2	18125	7325.96	142161	239256
BESC2117122	986670	5302.21	24726.3	9497.31	2638.75	10876.8	192888	124890	18517.7	18517.7	2341.88	0	27371.8	104378	17267.9	5383.08	4464.59	3090122	3252.51	94597.4	90249.4	31252.4	3922.82	75775	14728.9	12985.6	4281.17	55497.9	28841.9	61570.2	222418	58826.1	5093.19	29959	136782	72986.1	48394.5	36548.1	45501.8	175452	40571.8	2731.53	304868	476.995	10504.9	16191.8	4361.66	146145	276576
BESC2117124	1984650	12204.9	28774.7	10402	15947.3	6820.2	72662.5	102141	22575.8	48243.9	5826.74	0	26252.5	533575	37655.2	13400.6	11995.1	2167641	9888.77	70759.4	157933	57932.2	2974.73	158108	32174.5	20096.6	4526.15	70351.6	27666.6	0	249903	30036.3	3973.56	28077.4	113074	295654	61743.1	68184.7	86905.6	125072	8581.86	4010.8	224912	718.809	51195.9	12588.9	3389.1	74907.9	238147
BESC2117126	1117349	25308.7	59435.2	21300.3	17817.5	10386.7	316013	130209	120553	120553	46541.2	0	67653.2	169366	32325.2	10692.6	18574.4	28851.1	14161.8	53404.8	105012	41815.2	7915.54	160780	0	32675.2	35277	1189538	54216.5	0	518472	147870	5245.93	40690.3	122855	2859023	46230.8	61569.7	163542	241606	6136.01	5699.6	720531	3590.27	217994	39679	34527.5	195172	917601
BESC2117128	1786450	9794.78	30872.3	17718.6	9042.62	9784.64	114465	109000	68376.5	68376.5	2066.27	51665.8	39751.5	101155	79127.6	8952.41	12450.9	2194080	14551.5	312892	205419	52607.9	7450.81	176010	270444	21093.8	4866.15	41741.2	47086.7	116771	385911	69376.8	29373.5	46952.3	248458	133368	71172.8	80338.8	125989	303940	16900.3	3680.36	478679	810.57	42605.6	34390.2	15878.6	225776	327651
BESC2117130	252859	11240.1	16581.8	8841.44	7373.54	3566.12	60288.7	49873	35471.9	35471.9	20806.7	0	28043.2	110162	67685.3	3080.76	6364.13	573469	6788.33	17417.8	44394.8	18316.4	752.929	47345.3	16466.2	10516.3	10349.3	262822	25937.8	0	148334	23992	4722.67	17085.7	53455.5	1605259	21618.6	26042.3	102942	44648.3	5606.59	2369.14	155669	1685.26	148558	13098.5	9250.75	38208.7	114840
BESC2117132	1374984	7225.73	21897.2	11742	6088.44	9466	56714.4	147335	16619.2	16619.2	4464.82	0	32771.5	219127	81821.4	5996.84	5817.66	4032074	4369.58	84580.1	177598	101797	7509.24	124740	32667.4	13362.4	7620.07	25034.6	24725.2	140818	143252	28459.6	3529.58	25827.5	128129	165298	81188.9	55552.9	112573	217436	7079.22	2362.67	197541	719.428	29540.8	14699.4	4234.71	167123	143154
BESC2117134	497430	14726	33122.8	19837.4	10808.9	8830.44	199200	201150	66203.9	66203.9	17681.4	113743	49661.3	224645	19993.6	10954.7	10424.7	421166	9782.06	45562	163954	41906.9	7443.29	113694	0	18294.6	28028.3	573911	47512.8	113508	246835	45182.7	3327.87	42595.4	71024.1	1512924	40906.7	61885.5	289998	139458	4877.65	3978.08	370808	4175.85	77712	24690.5	16395.7	122720	349400
BESC2117136	1363441	15964	46979.5	15314.7	20683	12457.1	277355	62369.1	83323.9	83323.9	16607.2	0	32373	214216	178887	19185	19877.9	5031599	22453.3	119907	314936	53899	10236.7	202071	28620.9	31485	8254.51	106493	36540.8	0	367286	94019.2	6018.11	40308.2	252329	373419	61567.3	79460.6	187213	192856	16679.2	8003.82	472852	1102.81	88540.9	38521.1	16314.5	185553	884280
BESC2117138	920757	6060.42	15416.5	7709.15	8182.8	7837.99	94332.9	52419.4	12112.6	28815.2	5638.47	0	16449.7	23195.1	70548	5220.46	6301.01	2398222	5620.09	10892.1	106034	37760.3	5453.83	70183.3	5682.55	9767.53	4113.97	104939	17578.8	48596.5	215758	25251	1926.92	12237.4	55508.3	431008	29725.2	23701.2	31837.6	35252.4	7415.73	1744.42	130157	308.215	22710.5	10542.5	4217.03	34001.6	205216
BESC2117140	1022989	8983.49	25439	10130	10339.3	15012.6	182994	90017	63080.8	63080.8	13997.2	6352.23	29268.7	179011	25246.9	13378.1	11662.2	1062662	14625.8	19745.5	187096	31643.5	7085.59	105126	0	14788.5	10415.9	197686	14598	41269.9	271615	79962.1	4498.68	22747.3	77966	842269	49567.1	36450.3	44046.8	172681	12200.6	2434.13	336679	3875.47	22850.6	25488	7962.6	162959	418920
BESC2117142	1147607	6451.5	13332.3	5207.59	11334.4	5368.41	158351	55477.7	46902	46902	4504.13	4660.85	27132.8	109863	30543	8578.3	8126.46	492955	10531.1	8615.28	163833	47089.3	4001.09	108245	156237	13654.6	3066.35	64041.3	32546.1	47226.2	172213	23980.3	2701.6	22090.9	65915.2	193014	45402.3	45425.5	96761.6	57066	6855.48	2697.01	304632	936.71	56133.9	14749.1	2512.99	38053.4	431341
BESC2117144	1001328	10309.8	30990.6	12439.5	12012.6	8674.74	270975	82187.2	79960.8	79960.8	29332.8	60742.5	41476.9	235245	105884	13393.8	15030.7	408753	9891.15	46042.9	129910	50794.2	7005.98	121094	16911.4	21882.7	10176.6	560892	52105.8	145778	453593	87767.3	4957.25	33095.2	134711	1717042	59523.6	44585.4	156642	151200	12427.7	3665.79	640856	2192.32	160386	30764.9	10388.7	178078	288046
BESC2117146	846318	12909.3	29623.1	21017	13892.9	6845.12	216984	143258	19038.4	39908.7	9839.7	99469.7	37196	94868.6	43211.8	17252.5	12859.6	2403248	11777.3	30426.1	195691	120849	12319.3	144308	720434	18399.4	10871.3	240702	55351.6	0	350196	51815.1	8403.41	31103.5	158958	675544	84262.8	61858.4	265724	102148	15134.7	6323.81	197990	1687.62	55256.8	25361.2	5900.15	272254	412535
BESC2117148	430865	22679.8	47502.9	15907.3	8798.82	6416.13	115085	228059	34526.7	34526.7	30353.8	0	109156	93198.1	79377.6	7241.5	12256.9	2039741	27047.8	69401.9	172230	29566.7	7855.53	159779	1219878	18125.8	164018	728745	45981.2	0	464000	279648	3542.66	46066.8	81121.7	8116737	47315.2	44007.9	301428	90375.7	12760.5	3961.8	359150	7780.33	4420706	57156.9	57489.3	257499	283839
BESC2117150	526630	9524.39	21434.7	10942.4	19394.6	10809	321782	27667.8	61480.4	61480.4	18180.4	0	18475.1	20430.7	12986.6	10641.1	15052.1	335688	8846.2	62921.3	88428.6	20995.8	6797.82	60583.5	14170	14391.6	5190.11	340071	24401.6	68703.9	357538	49219.5	607.728	22743.4	76429.6	338059	35259.5	25086.3	59268.6	24211	9514.44	1875.05	341889	883.929	19902.9	16423.6	5227.72	18992.1	422187
BESC2117152	202933	10867.4	29849.2	10273.2	14607.5	6613.94	314827	104024	90644.5	134719	89934.9	32832.2	63572	121603	23678.8	8511.77	14040.2	1706227	8725.46	32385.2	126217	23890.9	4986.56	112091	0	23104.3	77770.3	1541676	36660.4	0	200521	58198.2	5192.5	22866.2	55376.6	8019017	41671.7	40801.1	128536	92592.8	7984.07	2728.57	634311	4455.34	599102	55333	22238.7	97435.9	296615
BESC2117154	597952	11148.3	22993.7	8296.85	9908.84	8025.93	291388	280009	33551.6	33551.6	3261.07	0	88763.5	200480	88859.6	7778.13	9840.35	0	5410.53	62658.3	193099	69584.4	7603.19	116177	0	14679.4	6108.12	114384	20246.5	0	149784	50942.9	4369.61	54910.6	148753	366954	54927.2	14338.2	60346.5	137620	5716.39	1866.33	177340	0	106157	11838.4	6345.88	189964	562184
BESC2117156	729397	10582.9	31683	20249.5	9245.7	10752.6	69574.2	186026	46722.4	46722.4	4550.96	0	30003.9	182325	77526.4	14622.8	8541.19	1983476	4919.53	95132.8	143778	19990.3	3722.51	98891.5	14766.8	18117.8	5200.68	51037.2	55095.5	198583	550074	91948.9	7555.69	25266	126754	321811	39075.6	47475.6	86681.8	131783	16060.6	4232.66	347220	429.448	20104.7	10380.9	9362.31	208566	283203
BESC2117158	1390318	12298.4	26121.3	12482.7	10351.4	7684.09	266973	109658	54515.1	54515.1	14485.3	173373	43286.3	55973.6	20925.4	9230.56	9057.64	140114	13159.2	74120.3	175684	36583.4	5549.97	124178	755103	10276.9	13214.2	1067194	56612.8	118971	243688	78222.8	2558.07	21543.8	94661.7	966066	32412.6	36444.1	377715	104956	7817.52	6570.89	401826	2294.75	63525.3	21422.1	13609.3	107923	431298
BESC2117160	2247511	9003.89	29503.4	11756.2	8961.15	6458.2	94631.5	218216	23368.2	23368.2	1874.31	0	59982.1	130851	99291.8	11347.9	7271.91	443463	12545.9	26637	225150	98865.6	13879.5	178702	790451	17201.5	8987.71	32085.6	48575.5	0	356823	86765.4	3833.26	26861.3	149464	275920	76199.7	121592	163733	199498	13860.6	4701.33	182724	1093.38	40979.4	21787.9	5978.11	280322	275402
BESC2117162	224410	6726.12	15067.4	4919.02	7641.43	4218.1	97275.1	95290.2	48213.1	48213.1	27920.1	29417	25650.7	78639.3	53007.1	2593.88	6559.53	186011	4376.56	34547.1	49399.9	31413	2557.91	63284.7	6667.93	9966.31	16206.8	409670	25074.4	0	85309.9	28262.5	2958.19	22327.2	47256.4	2827398	24794.1	21950.7	89296.6	56548.6	2341.79	1588.78	195418	1369.01	235911	20996.5	12452.7	47383.8	190739
BESC2117164	1212607	10775.4	36469	15866.7	9791.17	12417.9	136116	139097	42552.3	42552.3	6272.47	0	38626.1	105148	28201.2	14105.5	7841.91	772644	14807.3	100444	227026	109516	11318.9	150121	0	13693.6	11593.3	91040	83075	152569	242147	72790.1	3882.66	27864.1	186608	356710	64588.7	45398.4	357847	131378	11109.7	6415.23	508582	1605.49	50527.7	34130	5909.43	215891	348964
BESC2117166	1667334	16245.9	52172.6	25880.4	19975.5	10730.5	256718	46093	63542.8	63542.8	23085.1	0	28228.2	265254	30861.4	15812	17428.8	967564	6711.32	51957.6	217276	49441.2	9164.36	111389	12686.6	29709.6	10809.9	121178	46484.7	174123	712651	130567	2219.79	37399.7	124343	354820	53712.4	51859.3	244893	151599	6189.1	4813.15	350654	1749.96	77799.6	29201.3	6916.06	159507	813364
BESC2117168	823758	11464.2	24938.2	12089.8	12319.3	5331.7	212259	123944	60830.2	66357.2	51351.6	30826.3	49587	60334	31286.9	4824.47	8631.73	0	2970	45357.1	111416	30621.1	4486.77	126805	0	15479.4	60349.3	769118	26058.7	0	188336	42152.4	3395.89	15396.7	40821.9	5224789	34829.6	17856.7	27976.4	55332	2160.36	2077.41	406353	5133.41	846342	24770.4	21925.8	104454	484566
BESC2117170	821698	17745.1	48135.5	19828.5	12516.5	8730.26	179406	70090.6	105843	105843	24403.9	58169	50746.3	241306	114464	11324.8	20886.6	645728	13261.1	51104.7	164452	25778.2	7442.48	127672	8739.22	20330.2	26404.5	736700	40251.3	100854	466282	79502.7	4232.3	32323.7	106258	2212703	38788.6	43060.9	152942	168260	4466.87	2483.83	542488	2929.12	133105	43440.8	18420.5	189903	398948
BESC2117172	986623	14673.7	38076	25281.8	12759.4	8757.83	279922	115810	80103.3	80103.3	18569.1	0	51579.7	329401	104403	9914.76	16690.8	691832	16969.2	139479	114120	72215.1	10487.5	109555	31675.4	22480.6	17429.1	533520	60670.6	109439	406156	70414.6	4711.28	27521.2	162486	1949683	63086.7	45577.9	298850	182058	12441.3	4008.55	575953	1784.26	81009	46793.7	9100.15	244183	577086
BESC2117174	1865992	17286.3	54073.6	13904.7	19653.9	14010.8	225159	16049.9	100930	100930	23361.8	141816	54707.5	87140.8	70350.4	27544.2	19341.4	511652	5080.61	123449	98883.3	191087	14717.7	108978	27758	34547	17385.9	252694	69968.9	0	542836	83274.4	8398.62	39697.4	123055	1365776	124863	55079.5	643716	323019	17896.9	6067.37	725224	5129.97	119631	45880.9	8773.49	352193	900439
BESC2117176	1055630	14084.5	37368.6	18721.2	14920.2	8280.4	138638	53091.8	71048.9	71048.9	26747.6	0	34750.4	160629	138548	10342.3	13722.4	923352	6182.85	30552.6	108816	46536.2	5855.37	57702.6	21759.9	24079.4	17485.6	218214	48681.8	127042	349736	70090.3	3425.42	22923.1	80070.3	1200965	48969.8	47803.4	92882.9	208792	3278.09	3839.64	443036	2189.41	36065.5	18565.9	13969.8	132306	350278
BESC2117178	1269613	14468.5	39786.5	13107.1	13138	11844.9	97303.5	53805.4	67107.3	67107.3	14610.7	0	29919.5	195339	126507	12768	12553.7	3912245	7084.63	100849	98413.1	27712.6	11214	95373.7	15210	23765.2	11779.4	192499	30850	13973.4	474152	115043	2804.05	27122.4	75094	566258	47868.2	74940.6	118319	175413	13781	2785.81	422711	2136.18	25571.8	16778.2	5677.9	0	228024
BESC2117180	1453009	13075.4	42779.6	24249	16162.7	15926.2	332100	109250	64651.1	64651.1	5014.4	115062	71981.5	537061	161300	25134.4	13484.7	2515093	5158.89	858230	258503	82763.9	14441.8	206243	0	28852.1	9303.29	141077	81922.9	0	814875	239992	7353.35	51745.6	318529	339171	103783	88117.9	174020	357156	17398.9	4908.82	431787	910.138	93064.1	29825.9	4140.08	333812	606130
BESC2117182	439543	11735.5	21681.2	7934.63	6389.18	2585.1	74989	167811	17571.7	17571.7	8287.22	0	47572	42748.7	0	1945.95	5103.96	508317	3727.04	154643	116180	20155.4	3410.91	130958	462155	6863.69	54856.2	387772	59043.9	0	137232	56272.2	805.094	18697	45955.3	2369516	30477.9	36566.9	195891	145052	6959.55	2566.11	187876	2557.7	668369	24959.6	16848.1	164195	81421.1
BESC2117184	1482382	12174.6	26500.8	8653.19	10055.8	5715.49	78444.3	312680	41060.9	41060.9	20234.6	0	62908.4	352082	88283.9	12747	7755.79	1751246	11458.8	71045.5	162190	58886.9	5855.38	152282	525791	17495.8	26664.1	294840	46917	0	217887	57677.8	8127.24	25932.9	56284.6	2784404	55321.7	51788.8	189118	192036	10257.6	2052.86	273484	2890.17	729556	31046.6	14016.2	220759	179396
BESC2117186	111286	8944.27	18980.6	7978.73	8515.69	4341.98	151516	60913.4	45478.8	45478.8	43171.5	17771.5	29010.2	25478.4	9014.35	1969.47	7891.96	437327	11359.1	119852	53640.1	9192.5	1746.04	57582.8	8271.35	10991.8	29381	819006	15912	42921.4	194230	36648.7	1786.1	19635.8	31706.2	3536506	21217.2	15324.5	44931.6	20302.2	15515.2	1502.81	256918	3753.91	454714	18079.5	24278	32592.1	228230
BESC2117188	267960	17199.9	35792.8	10009.2	7678.72	4619.64	235988	74859.5	82133.6	82133.6	39388.2	13816.7	46079.1	68322.9	75361	2808.98	14364.8	117821	15657	16924.6	97086.1	13884	2577.31	120034	182300	15030.8	83356.1	1240045	36005.3	36950	157723	45344.8	2848.69	20023.8	49494.7	3509075	26189.8	19474.3	25770.5	79125.2	28323.4	1511.26	451253	4920.55	593430	36104.3	32501.9	110162	552003
BESC2117190	898729	7267.99	26363.7	9691.32	12011.7	8899.66	82954.2	87714.3	40368.8	40368.8	7037.08	0	21903.8	310607	16538.8	7699.78	9666.94	1877910	6067.1	40107.6	149134	32583.3	3811.81	140272	10143.1	16198.7	3679.83	49380.6	33375.2	143577	292989	60091.5	2428.77	29116.3	136108	154303	45858	39321.6	114628	76377.8	4493.71	2025.99	19411.9	677.413	47286.8	16233.9	5438.04	61766.4	220694
BESC2117192	742827	16302.7	31125.5	9435.31	4570.08	4304.79	107570	216614	38316.9	38316.9	23266.5	0	89211.9	174236	65111.1	5724.6	8516.98	2070172	11240.6	47929.7	118602	49597.4	5345.55	197013	953262	13581.8	86968.7	349213	66339.3	0	278629	73988.9	7136.1	39841.4	74763.3	4403954	49614.8	79291.1	405435	240227	17102.5	4437.43	262842	2918.99	2078127	65657.1	19333.2	283531	215802
BESC2117194	520990	15043	36991.1	10538.4	12496.3	5939.7	144706	31067.8	66617.7	66617.7	41128.7	0	44183.6	257970	33581.3	6185.99	11633.3	2202121	5036.16	9423.57	165611	31665	6907.19	133894	17258	19890.7	57852.7	755470	34829.7	15713.7	227247	56191	3625.73	20695.7	66804.1	3306668	42888.6	34537.3	97115.4	115575	9415.63	2146.76	408234	2621.49	411441	28685.6	24154.6	120224	305321
BESC2117196	1052464	10466.5	37731.6	18530	9967.76	6568.4	80639	154767	39788.6	39788.6	7782.57	84342.9	28715	282549	86560	8772.41	8223.53	162846	4987.71	80321.8	202916	31469.3	2495.6	176340	0	23527.9	5948.25	55569.4	53199.8	138809	399901	60987.4	3427	22057.2	162987	229403	42878.4	32193.7	152850	153259	9698.35	3743.74	322084	406.497	18761.6	20381.8	5436.51	187644	262907
BESC2117198	1046051	11378.8	29633.3	16791.2	14405.3	11587.1	138680	77039.8	80158.6	80158.6	11203.6	0	30389.7	156851	36995.2	17343.5	13133.4	996017	8616	20198.3	194208	42755.6	6460.45	163072	16272	24366.8	7511.44	145948	31358	91208.4	611650	94155	5718.02	43361.3	106613	658077	46205.9	47609.8	94953.1	160317	15657.5	3777.22	396079	1210.33	38424.5	18409.9	11553.1	140010	395541
BESC2117200	348830	7793.09	21760.8	4513.72	5546.22	6589.36	102248	99110.6	34187.6	34187.6	24660.7	29232.9	46959.4	56535.8	43845.8	3881.78	6231.54	1756134	2208.27	17744.8	72947.8	32673.9	1352.12	90347	8127.52	12280	23984.5	420219	27809.2	0	84995	25327.1	7491.2	10532.5	47343.7	3463674	26521.3	52787	83155.1	128907	18003.5	2181.19	309440	1580.16	1010573	22438.2	19272.8	144088	257704
BESC2117202	1015295	4984.62	15437.9	6226.11	9997.13	7723.28	109355	58185.2	24239.8	24239.8	3187.27	0	10135.7	81129.4	75223.8	5539.9	5980.13	845669	4259.96	6981.7	134811	28944.2	2268.36	81929.1	6702.67	10120.6	2751.09	19564.7	17225	103481	205605	32369	1566.39	17418.5	66033	70701.4	37740.8	14661	34856.6	50612.6	3790.41	1140.9	114371	0	16298.8	7076.66	2648.47	36680.2	322545
BESC2117204	570589	11741.2	31614.5	13556.3	10224.4	8321.09	381405	133676	84637.6	84637.6	13508.5	124648	40857.9	68427.4	30014.4	8757.38	9528.95	1158090	27599.5	63489.9	152076	36634.1	4413.79	123875	0	11062.4	7633.35	1376338	40746.4	102827	210361	95994.8	1981.6	0	89551.8	797695	42104.4	36747.6	272242	107797	4583.83	3262.05	430221	1385.57	39898.5	25138.1	11408.9	104818	275061
BESC2117206	1090542	7982.71	27223.1	18265	6486.01	13479.5	69569.1	188698	27173.6	27173.6	6037.7	42687.5	38982.9	146442	86801.2	9027.02	8612.97	5892314	7797.1	50295.1	373375	32876.7	8004.28	314591	40915.6	15189.6	6899.79	18520.1	32879.8	0	365440	123913	4353.84	43504.3	194874	130753	62925.6	93882.2	86828.8	236200	19644.5	2348.22	242830	471.279	38209.8	27055.7	15866.1	230853	202428
BESC2117208	697370	22386.8	48811.2	18727.9	12369.3	9153.6	64812.1	178472	26535.8	26535.8	12978	25275.9	74372.4	220022	57771.6	6503.49	5922.74	1233559	9412.1	41758.9	173401	38980.2	5984.32	216012	0	14225.7	51011	151632	74521.3	0	151563	70425.4	3219.2	30665.6	71327.4	1802394	57873.4	56260	164842	153290	21325.3	4529.88	214139	8855.23	601759	46160.2	22065.9	252536	97364.1
BESC2117210	539149	16946.6	32827.4	11516.5	5504.66	5845	82065.2	164475	30561.1	30561.1	17003.1	0	77928.8	105662	22703.3	5790.17	6000.13	2150942	9822.13	105299	197284	59076.6	9211.32	171943	428063	13603	84170.3	335412	29734.9	0	207971	128638	5363.58	42541.9	121212	4820724	48603.8	82010.6	84212.4	185219	13055.1	2669.25	271480	3007.92	1936499	60278.8	30241	219178	168005
BESC2117212	159724	12772.8	28668.4	12645.5	6367.66	4665.81	110956	61781.6	33302.6	33302.6	10533.3	0	40662.1	66833.4	11671.8	2547.57	6099.11	4342248	5815.35	12040.6	138946	12702.7	2035.89	106489	8626.55	13099	21079	612973	27426	0	165763	56640.2	3566.74	16267	30275.6	2549753	26500.5	33126.3	52973.2	81119.3	9853.62	1944.2	331446	2383.18	262058	15911.3	16476.3	110112	163706
BESC2117214	1038731	12004	44987.5	15295.4	23503.7	15829.5	624067	162041	92461.6	92461.6	13298	0	46706.2	194086	37018	30712.2	19544.2	6076809	20657.1	100492	328269	55804.7	17793.5	238200	0	36640.7	12888.5	368748	42045.5	15475.3	678462	172426	4792.72	37269.9	130730	891713	77664.3	36767.5	145763	167736	78935.3	3906.96	684077	1088.95	33299.5	33427	13947.2	146945	889518
BESC2117216	1838657	12165.6	38503.8	10490	14615.7	9957.87	230666	155130	37451	49716.8	9033.63	78701.1	49203.4	200956	58574.4	14742.4	10404.8	494395	8628.16	36281.5	314538	45394.8	5842.94	184905	0	22402.2	9970.09	298797	43245.5	0	442774	207607	2329.66	45625.2	142036	1145975	87190.1	53382.8	198990	378418	7750.43	2318.04	339841	1065.25	64456.6	16689.6	11574.7	224330	778575
BESC2117218	286334	8989.45	24677.1	6961.31	8420.5	6369.68	149892	139363	65144.9	65144.9	29058.7	0	48237.5	84620.1	76956.5	5664.15	8113.43	4247776	15423.9	9807.84	218244	14112.5	4118.42	161302	258504	14052.6	18927.5	430595	30549.2	76389.9	220778	47765.8	7395.95	21180.2	39924.6	3232698	29951.1	35946.7	155854	146975	6885.63	2295.05	338726	3822.6	460044	41965.2	28581.6	122370	343076
BESC2117220	329987	18581.3	33466.4	16465.7	9885.79	6581.36	272496	157671	79259.3	87061.4	51499.1	0	100456	56104.2	81673.4	5158.96	11472.1	0	11511.9	14798.8	183242	52404.5	8165.35	201011	0	16586.1	92636.1	1481431	49546	0	182447	78907.2	4016.1	51579.5	62431.5	6646616	33801.9	22945.2	331954	70840.4	9049.53	2446.33	342063	3380.23	9951222	45075	37782	206906	301947
BESC2117222	701489	28035.3	61342.5	62629.5	13306.9	12879.5	190196	62355.3	53909.8	53909.8	21670	207974	89658.2	229289	48614.6	15501.8	14778.2	3065227	35339.3	62604.6	335646	31078.1	15382.2	199547	1188721	24678.1	67109.2	687499	90781	172131	370017	63196.3	5963.17	4880.33	171955	2828083	54381.3	84107.3	629244	308468	6975.62	6493.3	552465	1131.76	312904	57020.8	22222.8	308847	572157
BESC2117224	732705	6772.48	18285.5	12470.6	11070.7	7752.14	158862	79789.3	38170.3	38170.3	2677.9	55781.5	24978.8	211164	23283.2	9889.05	9363.84	2192419	9740.37	18430.1	149502	36506.3	2944.3	89239.1	270634	13120.9	2570.24	22423.4	24698.3	97470.3	269212	48041.3	4219.47	27957.5	116166	85159.5	36811	43300.7	100682	91800.5	4557.28	3339.07	209592	0	21790.8	13915.5	7205.2	0	336743
BESC2117226	1084528	13615.9	39051.4	13162	19462.4	9727.44	208340	402965	54308.7	127636	14522.7	6664.79	43091.2	72402.2	34258	23668.3	16186.3	3375446	2524.93	88551.8	173126	53607.8	7900.68	93569.8	0	24752.8	15091.5	303040	33694.4	0	327223	71171.7	5725.06	30540.7	51616.5	1045927	78212.9	57770.1	133117	237515	10156.8	3184.65	633505	3804.05	52450.1	37353.6	5577.83	162485	437154
BESC2117228	718715	13193	26904.9	17146.7	10799.6	9699.03	189155	78783.5	41965.3	41965.3	22488.9	80095.4	47630	48629.2	31162.8	9785.5	8890.9	758103	25108.3	7106.4	95412.1	28227.3	3972.11	48019.4	0	14017	23802.5	674869	59793.6	59536.4	234897	32225.3	3203.37	28001.8	31319.6	2365996	33064.3	52322.3	246195	76588.6	11563.4	3916.27	383446	2638.32	0	14632.9	20930.3	91386.3	155867
BESC2117230	836110	18050.9	29871.1	16837.8	5520.74	5129.62	93679.2	97723.8	20840.7	20840.7	15426.4	0	86415.3	162191	17940.9	7696.64	7478.99	1674764	22230.6	43124.3	123143	37545.2	6119.13	127168	681946	7680.73	21143.6	336479	49783.4	52913.6	352246	53188.8	2336.55	32871.3	95246.3	3300103	52426.9	22431.4	215414	111357	15532.1	5759.17	288973	833.503	960263	16750.9	29360	151554	230350
BESC2117232	51777.9	15637.9	29931.6	17340.3	7007.34	3904.32	84176.1	87068.5	29622.5	29622.5	35657.8	47471.6	43595.3	58135.4	12571	2381.96	7911.01	637440	28260.7	57341.7	48496.3	11076.2	3887.71	111288	262837	14844.1	43012.5	778440	40559.2	81910.4	212057	50298.6	4556.12	18389.2	49079.5	3675793	25084.1	32136	135730	49253.8	9280.46	2068.43	311461	4376.78	1129194	24751.7	27817.4	113799	109684
BESC2117234	66867.3	7866.88	19795.7	15549.2	6000.41	5451.72	80992.4	20043	32371.2	32371.2	34838.9	15425.7	30223	48075.5	55778	3056.01	9475.19	2285268	8369.69	12728	92251.5	22936.2	3882.72	77093.6	0	11311.9	37739.1	507020	38543.4	70221.8	302821	58784.6	6476.53	13509.7	36451.5	2927962	30625.1	30383	52638.7	111114	6604.55	1417.68	283860	2498.95	264250	10198.4	22022.5	111346	140321
BESC2117236	343848	14698.6	28305	13278.9	19923	6265.2	361297	30627.4	79566.2	79566.2	109400	0	41969.1	299905	117842	6404.5	17324.1	705624	15124.9	23573.9	93044.9	9337.01	3949.53	87781.8	9604.47	15339.5	44692.4	2321907	34499.1	108683	564413	35134.4	2654.61	30336	38329.4	3910909	20242.9	32487.7	163442	29709.2	8126.14	3124.68	539274	4145.66	279516	22846	24829.3	27701.2	371150
BESC2117238	110154	15951.7	33705.2	19920.5	11651.5	10517.2	292788	204260	67091.3	67091.3	51989.2	25504.2	80413	156863	17832.4	11926.9	13782.5	1897858	33105.6	66404.8	117395	39158.5	5029.55	113158	309674	16532.5	36904.7	1602623	57524.2	84622.8	316079	87014.9	4927.06	34654.5	96744.5	3578947	51910.2	61649	105820	181863	13391.3	3620.88	683726	3506.78	400868	53249.7	57283.9	178643	314384
BESC2117240	132636	6599.55	15660.9	9012.56	10374.4	5657.48	153206	50308.3	40331.1	40331.1	58970.3	20880.4	32687.7	60120.8	72237.4	4307.99	9837.61	3413602	10786.1	18768.5	139017	24045.5	4342.18	116102	0	11653.2	17357.7	475109	19042.6	36731.5	160546	46596	4314.56	19029.6	43723.5	3259337	31952.5	22843.6	53374.1	21595.2	6825.78	2727.25	269684	7238.88	214032	13847.1	20304.5	40844.4	181980
BESC2117242	232282	15348.2	35561.9	14970	23016	4852.67	87862.9	207128	34642.1	34642.1	30299.5	0	104103	57693.7	69521.7	8246.56	10733.8	513241	7837.82	46828.5	152973	72116	9777.24	156204	0	15395.6	86107.5	441162	54857.6	0	170944	58233.1	7823.44	27463.2	98985.6	7435621	56121.5	42296.5	159700	124671	15933.9	4196.97	277253	5309.22	1960239	53572.1	38711.7	252171	168108
BESC2117244	1397794	14784.8	51692.8	19440.2	24612.4	13066.6	235218	270342	93275.2	93275.2	8071.22	91955.4	35692.4	248368	189471	29952.4	15194.1	0	16229.8	139496	183318	52127.5	9851.94	78639.2	0	30128.7	7708.51	177852	41597.8	0	414157	111125	2866.2	46780.7	130093	432586	87853.1	44683.2	222047	253893	7950.49	4006.22	497610	2212.26	23597.1	29176.7	6244.96	177015	659429
BESC2117246	1069275	8572.63	24991.5	7658.17	15019.6	6076.4	144616	152079	23495.3	23495.3	1907.39	0	24886.3	126120	106972	11998.3	9971.84	366435	14695.4	148181	117354	142322	9130.95	70174.8	308011	16577.4	3628.95	72700.5	42624.7	0	181997	76949.6	6664.42	36072.1	138777	154790	69947.8	34496.5	110060	69269.4	6267.95	4896	143218	439.517	100705	31500.3	4270.92	164033	262128
BESC2117248	341984	5332.05	14519	5010.34	8074.2	4915.85	84358.4	44169	25382.4	25382.4	9349.32	0	16972.2	36083.8	7438.84	2763.06	5961.71	6596.42	6276.28	96630.8	58510.8	15489.3	1718.61	33713.1	5491.06	9150.4	4226.39	163546	18794.9	64537.2	226364	32831.1	1289.28	15674.2	56754.3	776975	21333.3	18203.3	38501.3	33375.2	14900.7	1013.85	128054	366.598	20881.9	10162.3	6362.09	26055.1	141365
BESC2117250	1476715	14886.2	45697.5	35932.1	16243.7	12532.4	426428	178726	4194.61	60374.5	6958.88	0	53730.6	558983	40838.8	32422.3	17521.4	616336	13056.2	595932	404300	217187	18002	418410	1560893	30295.6	11259.2	150839	98389.9	0	394535	150897	10835	65163.1	538496	328866	150720	91678.6	714717	557851	26524.3	7963.26	483063	1891.55	94518	37079.3	11281.2	469496	722624
BESC2117252	1141143	7281.43	22647.3	7381.86	7679.41	8363.52	197874	121151	55627.2	55627.2	1771.57	0	32878.4	193672	36329.3	8515.64	14351.6	1476283	10591.4	46433.4	279105	100225	5782.17	162917	0	20318.1	4333.61	51718.7	37074.4	100924	241576	52105	13076.3	34790.1	147309	111483	99088.7	44346.5	115694	223866	13519	3710.19	403293	854.231	45574.5	14106.8	4262.05	166402	755573
BESC2117254	691127	19282	41997	11931.2	10379.6	8117.46	117267	141902	43940.6	35653.4	13537	0	69191	140701	0	3940.86	6106.98	728411	9513.12	30453.8	83948.8	34574	5548.86	73945.6	0	13912.4	57137.1	341901	42182	0	144672	48345.7	5916.6	32844.3	84269.3	3598938	58091.5	37096.2	98618.4	204960	15282.1	2678.88	200484	5113.08	1028264	52773	22180	213730	140424
BESC2117256	473908	6822.22	15868	11599.4	9437.8	3653.03	91650.7	33389.3	31944.4	31944.4	3381.13	0	14413.9	100758	80201.7	4103.43	7578.98	287890	2976.73	32510.9	136272	22957.3	1295.9	83143.6	18539.5	11804.2	4074.66	48389.3	23421.5	56110.1	286094	28543.4	3039.97	15997.2	79363.4	185968	26778.2	25338.4	83505.3	43427.4	5039.77	3939.91	123216	496.409	61826	6196.93	5833.19	39704.1	364070
BESC2117258	2136445	19228.1	51972.4	14262	10821	7331.23	255500	143486	138364	138364	22708.9	0	70106.8	119055	106264	9710.3	25257.7	769043	8261.2	188290	140618	97333	6559.27	111847	0	34888.7	37747.5	2009173	45089.4	84067.1	195831	49859.3	12256.5	28522.6	132914	3003211	88798.4	77824.1	208182	468767	13436.3	5855.87	882000	1733.37	666844	36796.8	42859.6	251028	698559
BESC2117260	900636	29492.9	61849.6	16412.2	17763.9	7504.34	204850	114500	77558.1	77558.1	42196.8	0	60163.9	299265	34183.9	10274.3	18994.1	426847	8522.98	484509	154188	28756.3	7971.13	124759	18744.2	26077.2	65428.6	1015630	42393.4	143781	385822	121534	6772.73	32416	171783	3633013	45693.2	58184.4	196313	166757	5166.79	3750.71	586182	3157.35	246357	35851.3	42800	187290	462731
BESC2117262	1558018	13696.6	37484.8	14563.5	21188.8	6664.24	179273	221166	31466.3	33168.2	6073.76	0	40826.4	127725	60281.5	13323.6	10966.2	356640	12718	28624.1	115969	84587.6	7402.6	95909.6	542681	22101.7	7155.66	118547	92435.6	0	495459	59390.2	7850.82	35214.6	135300	293594	73302.8	68768.6	178543	113681	6947.98	5676.83	239278	769.275	57380.6	18373	12203.4	246755	347766
BESC2117264	881021	4274.04	10945	7337.8	9489.8	6314.03	90755.6	28868.4	31214.4	31214.4	20674.8	8807.56	17366.1	73223	75872.7	6093.85	7032.69	167366	2864.48	38751	88669.3	28846.4	6381.92	78664.3	0	9843.57	3011.81	19039.8	16470.7	50165.4	196903	20895.5	1014.02	10561.6	89949.3	42598.8	33641.9	27175.7	19566.3	29722.2	5361.3	1523.09	202586	262.918	8822.69	6750.12	2789.85	22746.7	142654
BESC2117266	439283	12445.7	29712.8	20550.4	9459.21	5921.41	197022	40029.6	82350.2	82350.2	31528.3	55273.6	35021.7	71514.3	24164.4	4870.96	10254.7	390114	6563.59	106322	166248	24421.7	4815.24	122634	0	17366.3	29118.1	871445	23428.9	81142.6	399486	62284.6	2774.15	18425.7	57650.7	2255594	29414.1	31595.1	169945	100185	2398.84	2371.13	455908	3487.66	175778	27450.9	17760.8	121480	392016
BESC2117268	568428	8059.34	22187.6	12090.6	6546.25	6530.39	85437.3	121160	32878.2	32878.2	8362.37	0	31694	133317	16005.7	7839.06	5734.69	928782	5995.68	110709	199114	38841.4	1556.93	156395	8183.78	13775.4	8711.63	151602	27393.8	0	259854	45911.2	6665.63	2774.81	69704.8	869245	40152.8	34353.4	53072.8	188226	11015.1	4419.41	348564	2753.67	81679.1	13039	5074.83	158760	196724
BESC2117270	193448	6949.52	13273.4	5491.02	7101.7	4135.54	69404.9	29006.4	38380.2	38380.2	20359.5	0	29980.7	81768.1	11207.8	3107.36	6461.79	918417	5675.54	16837.4	90838.9	14087	936.425	79435.7	102581	10862.1	16291.8	214485	31549.2	25428	280759	17000	3915.83	10183.8	33342.4	2363290	24218.7	27743.9	38118.1	57528.7	11852.5	1804.17	147987	2193.87	84776.1	9604.05	9793.7	39922	116014
BESC2117272	1059653	9806.03	27425.2	36547.5	7865.11	8720.11	74696.9	107767	33260.1	33260.1	3007.2	259283	27911.9	94485.5	18453.4	6563.11	9422.91	480751	26582.5	232514	176380	70640.2	7918.52	171889	0	13654.2	4969.97	65467.2	65400.5	128254	349292	79284.2	3999.25	28612	99982	245870	44282.7	22628.7	439212	145764	10936	4828.53	342321	451.597	17828.7	22305.3	2002.81	177940	261448
BESC2117274	503559	7059.1	24200	11775.7	8610.07	6680.83	73032.7	197650	24674.8	24674.8	5429.03	32916	31286.6	85374.3	17613	7756.26	6468.8	872618	5035.77	77732.9	100256	39393.6	3007.86	87981.3	0	15779.2	6685.55	61964.1	29548.4	73777.2	319967	52119.1	4781.42	17178.2	56564.7	307013	43720.9	27162	63573.8	133126	11374.8	3033.4	301373	656.218	34925.9	8306.18	2385.51	143426	177234
BESC2117276	835050	18968.8	33002.7	23163.3	11732.5	6369.61	227883	261240	51186.2	51186.2	24107.5	97435	61507.2	130076	89293.2	6458.25	10304.2	0	9003.99	45380	174409	55231.8	7941.69	138347	0	18114.1	42691.9	828775	42916.5	0	317457	103896	6006.33	0	63069.7	3324150	50600.1	21457.1	249177	98895.5	13534.4	2605.44	273603	4768.14	2426924	17004	29025.4	208290	339825
BESC2117278	125566	10259.9	24162.2	10618.4	12109.3	10892.8	149244	127392	59310.7	59310.7	44793.6	0	44530	27547.7	86869.6	5409.77	11059.6	3558036	8962.37	15057.6	38203.8	9763.69	5490.83	74403.2	11423.3	13654.3	32169.5	843757	26581.5	65759.4	179224	51879.5	4265.05	19846.5	42451.2	4505078	32517	34442.1	58233	53653.9	8279.94	1214.63	293594	3203.81	382768	20394.5	29213.4	56813.2	206292
BESC2117280	930263	16076.9	38566.3	17995.5	18080.6	7059.85	244493	231314	74190.8	113605	55800.6	60786.9	73775.3	150912	151698	21300	17446	1305031	5346.78	165565	261265	42226.8	7350.43	153852	0	24261.3	51529.5	710201	36933	0	321716	38715.1	3030.76	36760.1	82853.5	4768644	48948.8	44912.7	195874	195604	11602	3404.36	620866	6389.09	408936	30470.3	25617.2	179440	655941
BESC2117282	266277	5377.9	14477.1	8245.14	7868.9	10775.7	74461.6	83113.2	46102.4	46102.4	14894.6	2566.23	22581.2	30448.9	68691.6	4982.93	5928.61	2183240	4627.79	33806.4	92473.9	9910.6	4687	80350.2	0	10006.2	9492.69	241266	20507.8	44477.4	230182	51682.2	3880.18	13462.1	37066.8	1350835	19399.2	44675.2	18130.3	67208	18173.5	1475.56	211787	2454.08	65234.3	14914.4	5034.36	53552.9	96539.7
BESC2117284	642817	11251.4	23619.9	11191.3	13219	5051.12	132281	56570.3	60791.4	60791.4	41411.2	0	35314.6	75165.6	28597.1	6372.77	12175.8	912557	6676.21	276001	122492	21653.3	5800.7	130997	0	13912.5	24036.9	817461	26547.4	14166.9	200285	27823.5	1855	20003.2	58344.8	2494760	26909.3	34029.9	135289	39354.7	7088.63	2691.57	323601	2268.21	100054	21182.3	12483.5	43638.9	131134
BESC2117286	572661	11997.1	28871.4	7595.65	8403.41	6001.43	116385	34391.2	54840.2	54840.2	25549.6	44470.3	37219	213280	71727.3	5788.61	7926.09	469856	6568.03	67729.8	108812	46391.8	4105.3	85448.3	11052.2	14596	28256.2	465557	40632.5	0	213085	41448	4399.8	24487	81206.8	2548096	36748.7	42891.1	126960	138218	6609.82	3021.55	338190	1436.41	424850	36242.2	16264.7	145507	191912
BESC2117288	364962	11831.9	27346.4	22298.2	9420.14	6735.84	116230	158998	40260	40260	19917.7	0	59678.8	151003	0	8336.46	8893.24	324343	14675.9	54349.8	198606	32988.3	6839.09	177401	609012	17238	30430.5	365302	38594.6	72321.1	421839	111670	8872.33	28375.4	87679.7	2514646	40473.8	42896.8	121317	174125	12087.3	2927.34	214932	1357.26	598294	40836.7	16559.7	200273	310750
BESC2117290	179522	17283.1	30621.1	6051.1	6402.01	13967	114718	112005	36093.4	36093.4	33885.1	0	61586	96020	63871.8	7312.02	7589.34	1069005	13156.8	84469	142392	6497.07	3697.12	133053	0	13226.7	95890.3	623120	35443.5	0	258704	85591.1	13016.7	22260.5	55837.6	3749420	27722.4	36422.9	103256	64564	19072.9	1774.71	503069	14724.9	2282466	19720.9	52267	187870	255652
BESC2117292	409666	22979	52493.2	13036.3	8513.67	5230.51	131368	156396	72565.1	48974.4	26243.1	0	124133	122622	27825.2	5714.41	10086.4	825952	13222.4	84822.6	148628	56909.6	7003.8	133965	1040952	20438.9	99367.9	556922	45963.5	0	211144	69270	9734.37	35071.6	89832.9	7578494	53247.1	35392.1	155251	123863	13918.5	2817.99	347549	5595.39	3342524	91349.1	37835	261494	282190
BESC2117294	405350	4736.82	9584.73	7879.9	6512.31	7462.35	54728.7	68665.8	28311	28311	7314.36	0	14228.5	72355.4	66368.4	4568.96	6881.3	1942275	3577.77	7872.96	75598.1	16038	2371.23	70857.5	5778.69	8444.61	3158.94	78996.8	26076	92825	297784	39731.3	2668.87	17645.5	45053.7	552671	21730.2	23306.7	56077.2	47288.7	7314.26	1524.16	129707	552.136	18292.7	8865.56	4229.01	41220.4	94073.3
BESC2117296	730863	9472.06	21898.5	11084	3317.91	2996.28	70582.5	135452	18086.2	15543.2	3229.76	0	40688.9	45040.1	47720.4	2646.2	4818.34	0	4555.4	48033.8	126498	55760.8	7720.12	112680	939797	10075.2	12939.9	106455	45201.9	0	245926	56800.8	2196.78	20441.1	101790	980094	44320.6	32465.2	242012	137682	10614.7	2568.46	156135	965.396	105707	21005.5	18166.5	173187	124766
BESC2117298	1775219	9496.64	24601.7	6200.15	17317.1	6736.27	272748	102108	58754.1	111585	61277.1	17431.4	51207.8	143964	111062	11923.8	11913.5	450322	11161.9	25351	174550	14695.4	3455.01	134552	0	16889.5	19273.9	574213	22132.6	0	386351	87026.5	2347.02	27671	50454.4	3253008	40467.9	32345.3	60356.7	131993	34359.4	1504.45	489850	1731.47	377353	32800.4	16737.9	93746.2	355079
BESC2117300	130003	9444.94	27147.6	7204.81	1896.72	3760.65	155360	91963.4	42606.6	34826	19695.2	0	31249.3	33911.1	17876.6	1681.59	5320.08	592033	7873.74	13256.6	56649.6	17166.2	2643.47	61348.6	15123.1	10581.5	31063.3	1347925	30141.3	0	244931	59213.9	4718	19898.8	36376.8	2948485	27810.1	23268.3	86200.9	114864	25943.7	2067.74	245211	2780.56	1491277	19554.7	18404.2	118780	136458
BESC2117302	1385619	11914.3	25976.1	9365.98	13318.5	6883.57	224374	168617	48395.6	48395.6	23300.4	0	49095.2	98211.1	26134.4	16156.4	10018.1	1069798	13543.8	25857.6	34314	28053.3	2993.62	33525.1	299324	15540.1	10615.9	426009	39674.2	52090.2	181681	36660.8	3050.2	44346.6	121681	1171305	47614.8	60259.9	123077	135439	11633.7	4974.64	330113	3533.51	50587.6	22864.9	9964.39	96629.5	274490
BESC2117304	1977465	12501.9	41517.5	30751.8	10854.1	6508.18	78888.7	195237	15071.5	27239	1168.44	0	47220.3	207550	31539.5	12108.7	7777.92	1795517	6978.67	45466.2	131115	83495.2	9818.03	115078	1143657	18772.8	6199.85	18159.3	65908.6	18896.1	477019	183699	3962.49	42537.4	125537	112323	76444.6	52864.2	240155	245923	13701.8	5194.46	175778	862.782	40700.7	29541.2	7530.01	297997	219032
BESC2117306	348292	10403.6	30393.8	11875.5	9567.74	6856.34	113731	217947	35149.2	35149.2	48322.5	0	86984	189611	0	11626.8	7523.65	4431570	8468.9	53167.5	216261	40414	5159.5	167358	0	18325.7	56431.2	522674	38613.3	0	325711	84768.1	16373.2	26109.2	63585.4	6615640	50852.8	43038.6	95568.7	177104	50883	3102.52	319606	3096.26	2174716	25290.7	39210.6	213168	293538
BESC2117308	1338451	17601.5	57201.6	20451	30297.3	11666.5	152203	54408.6	65958.4	65958.4	14361.3	103767	34891.8	306902	81638.6	14775.8	20058.5	571067	16621.4	71839.2	262310	91513.1	7868.34	226478	26029.6	35045.9	7567.83	104079	42524.4	21414.9	461624	97417.6	3383.89	60633.8	160646	322457	62222.8	52134.7	396389	116410	19184.1	6539.12	410184	2096.55	46000.2	53303.8	10839.8	152334	538964
BESC2117310	1100189	10127.6	25676.9	14111.2	7824.46	5099.49	64311.1	170164	16834	16834	5036.16	0	43380.4	266422	84913.5	7744.08	6463.9	1329499	11047.1	18732	243031	118051	7752.76	220398	678243	11852.4	11350.2	85897.7	38025	0	155558	75760.1	3553.12	24831.1	102980	838290	57703.8	35688.8	139448	194111	13548.3	4166.85	160857	881.208	196744	17452.5	9077.31	227113	183026
BESC2117312	1265847	12173.8	26144.8	13703.9	11182	4216.56	155183	202921	29266.4	26376.8	11432.3	0	46778.9	291974	26833.3	11939	7219.47	1429944	18878.3	26347.4	113001	51638.2	6772.07	169645	486098	18119.7	12892.8	195490	51807.2	0	422153	144730	7945.26	39108.8	105323	1302548	50755.7	35366.4	90467.3	146100	15045	3877.15	214696	1177.3	172081	22173	14896.6	199446	388680
BESC2117314	745510	21785.6	48700.9	30192.3	13984.7	7318.2	151024	287694	37438	37438	25838.9	0	97934.5	394232	134524	13943.4	12770.7	2800516	15520.6	64468.7	226502	68397.9	11631.2	191646	0	24380.2	45184.8	654399	62874.8	0	430170	136008	8277.05	5765.9	180039	3972832	59602.8	86478.3	265710	293212	15576	5035.84	313707	2389.3	651234	33424.4	34318.2	360202	306032
BESC2117316	119656	13053.9	29403.7	9013.78	8092.44	5952.6	89382.9	270567	33138	33138	40428.7	0	82430.1	150836	74540.6	6991.28	10971.4	8700601	12130.7	50534.5	228288	24230.1	5003.83	165417	0	16396.1	66454.5	523772	46786.6	0	250445	46695.8	12793.3	27713.6	62089.8	6356261	43321.6	50009.3	103665	132801	12575.5	2385.49	352464	4560.38	2505530	27236.4	51319	202678	236616
BESC2117318	462121	7852.3	18667	6776.01	8778.37	4414.72	141155	73588.9	54567.2	63591.9	48246.7	31280	41824.7	41963.5	17325.4	5791.23	7984.03	3473585	2953.86	25426.1	103435	15166.1	3882.01	68636.2	0	12335.4	42766.1	678299	18270	11173.9	112736	17117.8	3023.65	17094	34706.5	4090062	25407.9	38957.1	56190.3	122017	7423.84	1602.54	401127	1825.56	438707	17896.9	25708.3	83277	140222
BESC2117320	1434738	11437.9	32612.5	16025	13488.2	6283.68	101366	281644	43819	39403.9	3066.13	0	46686.6	601300	116177	16779.4	11206.9	1889379	26919.9	32001.8	155349	118130	5890.81	114634	847750	23802	8171.19	40006.1	59569.7	0	278454	68068.3	10111.5	38165.8	158353	234917	86259.5	45921.9	168700	280307	9544.87	4252.93	220911	754.824	32858.6	21259.7	3741.83	280443	319056
BESC2117322	117474	11198.5	28852.4	16929.8	6961.64	4938.79	88040.7	107000	50941.2	50941.2	23508.7	41708.9	54074.6	50299.8	18517.7	3213.89	7458.21	1196972	11621.3	93904.9	153006	13175.1	1750.85	131539	294054	15301.2	19770.4	469719	32299.6	68434.6	224085	64966	3138.83	23146.5	69028.1	3444547	23717.4	33741.8	83112.4	71800.9	10843.7	2290.98	388912	2371.83	641073	39221.9	10318.2	143580	198331
BESC2117324	971712	15421.6	38719.8	23789.5	24506.2	9282	466634	114738	82973.8	82973.8	53354.8	142255	86486.4	107910	115014	17585.5	10814.5	2298735	8914.41	73252	447572	97350.7	8423.52	333528	0	19898.5	53801.7	1479492	83011	0	302640	79597	7184.93	39969.6	126249	4246987	67740	56600.1	409589	289043	17952.5	4738.81	503887	3129.39	673075	60131.8	21092.2	302408	884041
BESC2117326	799089	34224.2	63623.8	9803.73	18602.2	6849.12	203255	84987.1	66502.4	66502.4	62724.4	54404.8	73933.4	126669	36555	5649.69	19423.8	2326064	24706.4	34812.1	175972	31659.9	4410.61	128948	449482	29237.1	128856	1345003	32756.6	65843.2	234527	64703.8	5589.53	27969.9	77703.6	5441554	38752.1	36221.3	145422	163394	7453.78	3088.36	617863	2863.01	606593	29804.9	48110.4	151603	487619
BESC2117328	1015120	10090.5	27586.3	13109.1	9481.22	6906.51	91196.2	147197	23554.5	23554.5	3835.56	0	33507.6	106238	77502.8	6683.05	6741.22	98798.3	6071.22	67508.6	125389	94843.1	12695.4	121133	699902	16237.5	8165.89	62936.8	37775.4	0	260960	192176	4049.81	34403.1	123112	453597	63612	40923.7	272386	169311	11276.1	4978.24	206950	379.175	56649.4	20211.5	11598	203095	153495
BESC2117330	1511289	10488.3	32590.8	11800.8	14812.9	8596.39	356753	57009.2	50594.7	50594.7	4971.04	0	30309.7	44292.1	117086	18524.1	12701.5	1845456	10216.7	96846.5	219321	153476	9532.39	166760	895257	23948.9	8362.13	154372	62232.4	0	323551	118857	8088.49	42213.4	276851	355171	91539.4	76078.6	322763	311407	15999.6	4097.95	328352	1186.11	120844	26602.9	11542.5	325706	672734
BESC2117332	170113	11995.7	27432.3	12478.4	6099.2	6712.69	66985.2	122102	27410.4	27410.4	21774.2	0	81227.4	157619	70796	5005.98	8525.02	2091995	9322.42	55879.6	315986	36971	4807.93	369952	42200.8	13672.5	46172.3	405202	37928.7	88980.8	188638	62484.9	4734.67	21120.7	101648	3102071	39435.1	57372.4	86281.3	242637	6225.18	3520.3	437431	2596.14	1615515	24928.1	21328.1	199509	127668
BESC2117334	1286531	13311.6	38507.8	12258.4	7111.75	9823.85	6245.03	233809	9918.44	26390.6	2475.12	0	37047.5	189916	53313.1	5947.97	4684.31	8829342	5147.84	108983	269572	31726.5	4486	251378	505724	12387.2	5148.55	72161.5	28047.8	0	239724	76278.6	3175.85	54129.9	169110	527043	41866.6	77357.7	95529.5	166747	25455	4009.43	128327	1173.27	48946.3	62434	7092.54	211308	120098
BESC2117336	309593	7818.48	17474.1	7399.95	9604.77	10970.9	127682	41813.5	37733.7	37733.7	20604	15811.3	33561.1	65683.2	14718.5	5909.56	8146.73	2269760	4297.68	10990.3	93943.8	8233.46	4644.24	76111.9	0	10144.1	11748.7	451877	18387.2	43790.7	252279	35669	2375.68	14965.5	42951.2	2697175	25512.8	30151.2	32203.3	44705.5	14817.7	1249.43	231029	1530.76	92137.6	12257.5	16087.1	28342.4	191122
BESC2117338	6826298	48369.3	162718	49260.4	95417.8	50317.9	1075838	866483	169246	338604	28277.7	34349.2	127171	834200	699890	89605.6	65373.7	4178976	32053.5	317278	551322	329272	47476	245062	0	53402.9	34976.4	514151	184398	0	1859743	309007	10344	212199	508492	1679325	318838	163260	514205	721478	33290.5	14054.5	2149086	4484.56	93857.7	51591.5	31751.9	614636	1649876
BESC2117340	691020	11013	33439.4	17669	10842.8	11251.5	165250	48634.8	91818.2	91818.2	26361	0	44572.7	81575	95958.5	9689.67	14042.3	1246550	10140.3	128943	154480	31664.1	4699.45	134186	0	17123.3	17179	514466	33015.8	78439.6	321918	72915.9	5491.96	35521.4	147016	2332703	53248.4	64238	45291.9	149006	10923.1	2223.77	461985	5128.91	138663	47052.4	16555.7	163080	255195
BESC2117342	451907	13371.6	29849.6	15252.7	10555.8	4702.09	100081	196490	64571.8	34687.5	27175.3	0	85048.1	221658	23459.2	6676.05	9837.44	631420	9026.23	69732.7	159806	42524	5303.29	180152	0	17860.5	53217.8	376420	40944.7	84922.8	212434	51429.9	12989.1	28732.2	100629	4458056	44137.4	41224.9	369636	155000	8652.74	3613.41	265985	4367.25	1003512	26682.3	24495.9	239938	265389
BESC2117344	441537	10124.1	28235.5	10913.1	14682.3	5610.17	262539	139130	101553	149341	81439.6	69628.9	67283.3	112900	121575	12464.5	12377.1	642263	8180.19	46301.1	70043.3	40030	4128	94065.1	0	18519.4	47660.3	714345	32430.2	0	268284	46037	4739.59	23598.2	106851	5616946	56556.9	38507.2	156042	105668	11292.5	2972.31	682344	4038.41	692096	46554.3	26556	141389	307024
BESC2117346	800836	7362.88	21115.5	18703.7	6248.16	6131.01	91393.3	139129	23345.1	23345.1	4965.28	15618.3	25242.3	64182.9	24038.4	7779.02	6449.69	1048871	5477.57	52357.2	176335	32809.3	1373.38	161970	6252.6	13506.9	5427.39	101761	25838.8	81349.9	240883	38520.8	5696.62	14579	89410.1	461404	42385.4	22783.8	103776	97999.6	8821.41	2651.46	296274	479.88	42602.8	11002.3	3920.66	149477	228679
BESC2117348	646394	13513.6	32366.2	9955.92	7915.19	8089.72	153173	34817.3	49991.4	49991.4	20023.5	27438.9	60932.1	159252	85214.4	5821.59	8269.43	234088	18461.2	53004.7	206242	45061.7	5427.7	167561	16751.4	16827.4	24390.8	478814	27055.2	0	201066	49991.7	5424.06	18333.5	95251.9	2883365	55662.9	30078.5	49356.2	158146	4364.76	3088.49	434486	2247.06	390372	27995.6	25445.7	154529	272523
BESC2117350	1361184	9082.47	23252.2	6380.68	11137.3	5784.59	150178	50128.6	34679	34679	4099.86	0	23327.4	373196	91212.9	10104.8	7769.13	1177196	14327.2	24371.1	267061	175376	4546.15	244838	572228	17585	4235.65	16681.9	33250.4	44432.6	214579	34139.9	5531	34281	99854.2	63946	76234.1	45678.9	198553	173052	5003.51	3050.16	332940	294.805	0	19639.8	3559.21	189740	318227
BESC2117352	1007535	13485.7	34472.3	4003.9	7719.04	5369.96	79364.4	154260	21407.5	21407.5	5128.07	87536.9	50533.2	522748	71294.1	5366.97	6896.11	558544	7982.62	16423.8	263308	25574.8	4228.34	226117	554632	13794.7	19427.5	220041	37656.3	0	164552	51781.9	2815.15	16205.4	65497.8	1446911	30997.3	32498	184638	124816	7448.68	1332.39	146040	284.782	205031	21635	11383.8	160491	291447
BESC2117354	270328	7675.35	11828.3	5393.66	7095.59	3121.59	35120.9	35728.2	41608.7	41608.7	16425.8	20024.3	18944.4	63112.6	9874.11	4293.04	5887.66	1457324	8064.06	28779	54911.8	22302.8	1132.23	52175.2	15329.5	95131.6	5181.21	149723	19992.2	50080.9	193315	23300.1	5075.77	0	48606.6	1207500	27455.4	24517.3	63745.7	30110.2	8032.15	2027	132652	1282.48	59343.9	14356.1	6639.23	29149.3	109567
BESC2117356	2118043	18372.3	55196.5	24307.2	22118.6	9288.24	237899	180292	67840.8	67840.8	5695.84	135064	40285.4	209830	176640	20267	17459	5325969	6896.94	95312.8	227075	30105.8	8739.48	208392	867972	26328.2	8084.78	203984	66726.4	147178	366530	88864.3	3458.21	60815.9	282227	249706	47833.2	99104.3	258773	194146	15637.3	4530.26	582996	1005.7	66199.7	40933.7	7157.19	145852	439445
BESC2117358	2898762	22915	43419	40753.2	20132.7	18364.7	310063	135934	82038.1	82038.1	12295.7	150926	63151.7	271753	95103.1	48273.8	22026.5	3596519	29578.9	325002	466196	85490.5	29367.6	229158	41324.1	32125.4	29926.4	201153	71362.4	207279	727575	79024.6	14107	57094.4	374000	929784	105952	142391	363294	450964	31149.3	12508	654490	722.164	90844.5	58474.9	12109.5	534445	699402
BESC2117360	525559	8931.53	28294.9	13434.6	12432.2	7544.01	140532	216116	0	72832.2	1635.05	0	25974.9	153289	103092	14051.1	8921.09	3579901	6744.14	24957.1	165256	59694.2	8580.24	154761	0	16940	5878.69	40588.4	42711	0	432986	73740.2	3708.23	0	92593.4	137917	58344.8	64096	306814	127834	12381.5	3347.21	134773	1113.33	52425.9	15173	3281.99	213090	225402
BESC2117362	820722	10358.4	20558.6	17530	15339.4	6245.2	320874	42302.8	112821	112821	52810.4	0	31528.9	27121.3	108506	7310.45	13155	909633	2496.11	240664	158106	13920.8	4146.8	171832	8633.3	15836.9	14591.5	717969	22059	121641	344236	30379.9	1820.04	0	68945.1	2000745	26261.2	25509.1	83603.9	33581	51487.7	2466.72	380942	1629.6	56436.4	24870.5	9658.29	29234.2	305281
BESC2117364	191700	13682.3	31886.6	17087.7	14852.5	5666.54	78774.2	137136	28803.9	28803.9	25982	228599	93287.2	381475	30785.1	3577.76	7877.83	1044113	15889.5	33409.9	80025.8	36682	2306.12	99105.1	1104469	6396.41	106957	691425	96379.2	172967	199060	60269.7	5944.16	18423.2	54787.1	4538727	30386.1	35063.1	428092	110336	17096.6	5083.09	664990	7353.13	4408692	27879.3	43856.3	173779	106295
BESC2117366	48574.6	19715.9	36392.3	22003.7	7171.46	5336.66	68817.4	98443.3	31254.7	31254.7	33434.5	54848.1	61688.3	288391	56854	3051.2	8261.91	583483	8938.41	33526.9	61883.9	10016	1548.83	46149.6	0	16494.6	32229.5	558361	41637.4	113927	344892	101209	3699.09	13443.4	49230.7	4453470	24327	35222.6	121599	104856	11459	2228.11	435942	2217.86	1077480	19234.5	39344.4	149641	113635
BESC2117368	195344	11212.1	28401.9	12073.9	9449.93	6304.08	142334	27095.1	41991.1	41991.1	52287.3	0	40751.3	69528.9	29317.7	4507.45	11826	229898	18253.8	20471	171199	22343.7	3956.87	111820	0	14526.6	49105.5	748060	36188.2	56143.8	257090	63680.2	4952.15	20537	53306.2	3064027	33963.8	27082.5	56944.8	132961	8344.22	2094.24	425420	5379.55	580000	16774.1	30067.4	132871	364840
BESC2117370	106932	28376.9	49960.7	10539.5	23521.5	4689.6	218482	175768	50068.2	50068.2	32633.1	0	92471	135954	80277.5	6589.43	9010.63	2636952	6668.39	31630.8	161077	7655.07	3478.7	177336	383067	13127	270566	1307303	62585	0	176924	44458.6	11397.5	24890.8	79687.1	4694562	32406.5	66789.1	165841	220026	18314.4	2494.73	416099	6132.26	1087612	20385.2	76011.6	265527	498082
BESC2117372	213796	23519.4	40400.5	12992.2	11636.6	6799.79	242226	94834.2	58695.8	58695.8	46800.5	119537	74621.5	88969.5	95738.6	5491.45	12388.5	828662	16309.6	89383.3	82563.2	20740.4	3641.29	115688	0	16878.5	91441	1629172	60416.6	89686.6	245205	52041.5	4966.67	45881.3	78376.9	4088934	32372.8	40115.9	272161	119767	8740.38	3202.23	541706	4668.33	631769	31983.7	64842	100440	401018
BESC2117374	74381.9	9633.51	26281.3	12116.2	12080.5	7370.86	317936	112864	67273.2	67273.2	111669	0	50114.5	79985.5	18794.4	8402.85	11861.9	1138978	7519.49	46927.8	211837	14064.1	5195.54	173854	0	19476.4	68310.4	1610752	23945.5	0	220871	31527.8	4864.87	16886.4	33149.2	6827202	32396.5	39499.5	74951	72044	13618.4	2648.91	694142	5329.05	591444	25402.5	53247	97051.7	483734
BESC2117376	247209	24919	57929.3	22076	11751.8	8337.4	250637	95615.3	58357.3	58357.3	66977.5	21112.5	141049	171803	25715.3	9747.66	16454.4	724760	64941.8	35519.9	176039	26074.3	10281.1	214110	40808.1	23083.8	210771	1334609	89072	0	211364	70522.9	8452.66	28786.8	93271.2	6490264	52667.6	44590.5	427460	250780	10068.9	7285.98	736756	4969.32	2135760	48102.7	29734.2	255880	462378
BESC2117378	156997	17663	38572.4	22925.4	10442.3	8092.44	445122	95382.8	77948.6	77948.6	87236.7	85540.1	84278.3	96275.1	18113.1	8753.4	15128.1	753358	15582.5	30448.6	143711	41856.2	5434.54	134123	0	15961.2	129647	2963320	72711.2	143222	199829	78053.6	6318.03	43033.8	85215.6	5190250	42461.2	57938.8	226625	157091	10496.7	3218.81	790514	7961.43	1390121	32455.5	58560.3	169795	459704
BESC2117380	133312	8894.13	21564.2	9353.41	6833.03	5261.78	140561	26335.5	41146	41146	31955.3	9926.52	36103.2	26743	52851.8	2648.58	8085.27	680262	1865.97	5716.87	44420.7	21804.7	2516.19	62682.7	5604.26	10724.4	46850.4	650611	31321.1	0	118376	24691.8	4051.2	13812	22883.5	3031899	26359.9	20387.5	82796.1	97043.7	3099.49	1284.78	309667	2390.22	324698	16579.2	27649.9	96816	330542
BESC2117382	91168.6	21428.9	23092.1	11118.9	8282.25	3804.61	86275.4	39172.9	35903.8	35903.8	25031.7	0	38001.8	63695.5	10230.6	3092.68	7617.27	822764	2043.3	76188.4	154015	11211.2	1588.7	118916	14539	11995	13180.8	314767	27102.3	30394.5	136058	27953.8	4894.14	16069	58345.6	2545852	27935.8	16722.2	165336	39408.4	6476.04	2748.58	173421	2104.62	101827	12291.9	20916.8	48129.6	299170
BESC2117386	91010.8	12484.2	27752.4	15317.5	7246	6062.94	104815	105459	32716.6	32716.6	31536.7	0	50015.3	34308.6	71475.5	4070.83	7346.6	1136992	12524.2	149904	55778.9	10256.7	3575.41	61400.4	19651.2	16507.8	25700.1	592864	28438.9	42131.5	188768	40857.5	5568.71	12858.1	59134.7	4001363	29030.9	26769.6	45696.4	54214.7	8808.28	3003.77	382760	4864.38	675780	17233.7	29599.3	129348	131498
BESC2117388	136656	23427.1	41815.6	9289.82	11574	6140.52	114784	4592.26	118117	52355.1	46096.5	16367.3	98585.3	175303	48273.4	14783.7	13586.8	38748.9	9646.25	219767	121373	28552.1	15720.8	128550	13745.4	16576.8	101701	534299	75229.3	45082.6	231689	32407	11843.3	33399.6	78874.1	4788066	44474.1	32893.2	245824	35876.8	20857	6281.8	549612	25722.5	1431090	29644.9	40993.6	255943	288958
BESC2117390	142435	17049.7	28146.8	16939.8	8499.64	4915.96	100421	126041	114454	40018.1	32303.9	0	84129.8	164517	104297	8422.09	9293.66	1429263	18120.1	47543.5	141791	19925.2	3051.96	112292	572224	12727.2	36202.2	596652	59602.9	42453.1	307227	49615.1	7294.56	28232.7	53484.6	4295116	38665.5	28302.4	148682	125506	11379	4612.29	464430	4206.04	2378681	21440.3	41156.9	170978	334369
BESC2117392	325870	16378	40872.9	9876.69	10287.7	5911.26	67304.5	46704.5	54042.9	54042.9	47313.2	23003.1	53348.9	104445	87033.1	4575.23	13790.6	1454806	4525.98	13821.7	79104.9	32185.2	3056.79	81982.2	196322	16192.8	71942.4	1066606	33716.4	0	199022	28428.6	5914.46	20687.9	42303.7	4297941	41332.2	32982.9	27926	225361	3730.04	2241.84	407955	5221.47	486858	17732.5	40806.4	145995	2371581
BESC2117394	114283	6495.06	14038	8870.46	7142.3	6012.45	95010.8	52228.1	35239.8	35239.8	23173.7	0	29524.6	59936	9260.93	4757.9	7397.41	2687857	7474.34	20198.3	131068	22592	3550.24	113616	114894	8629.41	16854.4	335629	15717.6	0	159145	19634.6	2698.45	0	26095.3	2502651	27905	33542.9	51327.7	64097.5	9758.23	2171.48	194362	2060.72	97026.7	14368.2	15326.1	51494.6	153149
BESC2117396	120930	12862.7	31403.2	18844	7568.48	5173.53	103075	125577	49594.3	49594.3	42747.2	0	53812.8	46088	18773.8	4896.02	8575.32	2652236	7441.46	17708.6	120460	7959.97	4372.94	116273	11928	15038.7	40245.6	644118	45819.3	86684.9	288559	73852.2	3878.62	15914.9	32131.6	4297709	19139.2	39169.5	54059	58984.3	14553	3166.89	417778	5889.95	743114	33547.8	15906.7	135686	109272
BESC2117398	151280	14579.6	31798.7	20975	7463.4	4561.4	100903	122040	31962.9	31962.9	30204.9	0	62141	169953	58388.9	3621.32	8330.41	1118642	7872.1	102970	157620	11588.2	988.261	179981	0	15629.1	28690.7	606623	51385.7	128010	436370	58127.3	3561.41	16341.9	41624.6	3745904	27186	28788.6	87627.5	98204.7	8540.55	2329.73	362455	2932.09	630206	20672	26700.5	149833	242953
BESC2117400	459902	7888.08	32487.5	6872.6	13399	3222.89	522417	154405	31310.9	31310.9	104064	0	71948.2	87817.3	43899.1	4389.98	10866.3	827935	25157.5	37779.6	103030	76177.7	3115.22	81011.4	888070	7909.74	162806	1630772	34892.4	0	210156	52425.6	1808.3	18646.3	56735.6	6372632	55265.6	28202.3	266732	133452	11121.4	3191.99	416770	4835.92	2958309	27823.9	59218.6	190735	324241
BESC2117402	617176	8870.11	18898.4	10889	13342.3	3817.97	291166	48930.7	41009.9	41009.9	16569.8	49859.3	31252.7	36961.7	88228.2	4349.48	11319	650958	2956.64	198927	103356	41378.4	3748.99	78129.2	11766.3	12098.8	11857.5	617464	21611.5	111761	115274	15987	1147.9	12784.9	86213.8	1236559	31293.8	25712.6	182658	37919.2	4899.77	2885.24	302499	2724.76	25269.9	13714.1	7173.59	32996	259753
BESC2117404	525463	8759.35	20945.7	4818.27	11446.1	5676.01	306524	98960.3	81932.9	81932.9	50340	9193.93	39884.9	235365	20992.8	8125.37	12145.9	1664867	4609.69	45731.8	160724	50502.9	3416.93	132324	381857	16387.5	36450.4	1154741	14883.9	0	146506	52781.6	2691.29	20214.4	35346.7	3524666	39772.9	37262.6	137191	78329.6	7449.74	2264.61	421807	1832.41	252259	26825.2	12663.7	63323.5	253255
BESC2117406	879405	14340.6	36578.2	12954.8	8991.93	5421.68	99081.5	205809	43254.4	43254.4	15181.2	0	51581.5	55191.8	17255.2	5395.87	7596.86	131919	11444.4	946400	129424	18263.5	3913.24	105608	19106.8	17664.8	24473	476545	42122.7	0	406880	83024.5	4259.51	23448.1	82439.1	2959677	33924.7	28637.3	52759.9	142261	8808.2	2683.17	356583	3478.68	388564	32485	11842.7	141616	200038
BESC2117408	573287	11212.4	26249.4	20689	9263.8	6134.85	87710.2	35559.2	45936.7	45936.7	30787.6	0	46741.6	87934.8	19490.3	7955.9	9727.94	505067	4060.98	33357	245727	64524.2	5843.12	187810	0	17171.8	33777	812717	65894.2	0	350197	86059.9	8074.45	25888.5	52813.6	1758700	49803.6	38276.3	189707	252200	15465.7	4288	404897	1978.13	304694	17647.6	14974.5	200268	416971
BESC2117410	444722	8824.78	18266.6	9549.13	9375.87	9343.92	137691	105888	45681.2	45681.2	21179.8	9139.42	28508.2	66585.4	86003.4	6366.09	7732.29	1492575	2550.73	80402.8	90919.8	14278.1	4116.9	50582	12531.7	11650.6	22792.3	331364	26306.6	0	287636	38246.3	3787.07	4989.77	53883.3	2227202	21950.5	29545.3	17621.4	72891.1	8366.13	1325.99	251876	2966.71	68470.9	14830.8	7231.11	52782.4	171851
BESC2117412	1229856	20835.1	56611.7	28094	20688	23442.5	167958	287226	71245.9	71245.9	16690.4	145708	94860.4	329394	52232	31007	19364.5	3094042	9728.03	502794	300701	44636.4	13748.8	366882	0	31296.9	29990.8	351573	78416.8	230351	626555	221104	6008.99	47946	223941	1193708	66413.6	101048	254464	286349	30069.4	9506.43	786601	4624.11	77770.4	60466.6	10720	352352	485292
BESC2117414	202289	8384.44	17242.5	9076.2	16428.4	4604.24	384415	10492.8	122222	122222	75792.8	18130.7	18132	18687.5	13862.7	2614.41	15184.1	832918	11356.3	92794.8	36374.8	14402.4	3016.06	36186.4	7299.84	8645.57	23270.8	2492488	12639.6	65030.3	98790.6	13678.9	372.114	9293.58	38905.7	1663609	24601.8	16087	66629.2	10622.9	4460.48	1799.03	384138	1699.44	36123.8	17261.6	7399.97	11691.6	118116
BESC2117416	1411661	11020.4	26634.2	9608.77	10849.9	12102.8	133714	212588	46578.6	46578.6	13585.6	0	60070.1	77768.5	26895.7	11552	10097.8	1788138	8675.13	199477	17628.8	61177.1	4722.36	111709	13631.3	14995.1	10886.1	302906	50887.4	72034.7	299355	71965.1	4589.7	33882.5	87712.2	1504541	54529.1	46430.7	107350	273654	11403.8	4547.77	430271	2678.17	111128	31038.9	6565.72	172645	286572
BESC2117418	2065401	7643.69	24042.8	17504.9	8273.57	7519.38	190831	54066	39516.5	39516.5	3759.1	48780.6	57904.5	64767.7	23536.5	7618.55	9056.23	386378	4506.41	280190	166628	69907.1	3641.66	127746	23422.6	18027.8	6059.39	46444.6	24710.2	93994.2	462063	85884.4	2577.87	26533.5	123634	148802	48167.9	29706	129678	256988	7250.23	5254.43	237326	532.845	27231.7	23902.3	1296.76	176630	416222
BESC2117420	290352	14205.1	34050.1	9902.54	7133.95	6090.7	99274.9	192926	36626.5	36626.5	23997.5	0	57221.4	42300	21376.3	4167.29	8549.69	2078005	11718	231785	55168.1	27944.5	5356.05	45329.4	20264.9	17006.4	33520.2	713407	27498.9	38172.9	155358	26789.3	4188.64	17241.7	63699.6	4514124	42104.6	26774.9	69161.3	102277	9466.73	2951.37	314052	4576.81	586989	21662.8	19277	162100	108230
BESC2117422	1222056	15158.8	42118.6	10060.1	16868.6	8480.7	235370	43280.5	96613.1	96613.1	24750.4	0	45379.7	46065	129512	14931.9	12734	456206	8605.32	744563	109290	70025.8	7114.82	107784	500115	27717	20900.5	382557	45366.9	0	243939	76631.7	5128.89	26564.4	86790.7	1450904	55691.5	32574.1	258579	203490	10137	3148.53	529906	3154.33	68682.8	34032.6	10030.4	154664	538665
BESC2117424	733364	15847.1	42046.8	46459.7	17868.7	14141.3	225939	346413	64890	64890	4399.87	12855.7	29226.4	139829	0	26521.8	13171	2047823	5625.33	64145.9	89893.6	66770.8	24837.5	90117.7	0	24872.9	13208.6	112065	44503.7	0	494549	6966.96	7890.06	33121.5	96180.9	290001	76237.8	59577.8	94862	61467.9	16221.6	4115.01	278694	2554.8	24574.6	24613.7	4589.03	249488	464487
BESC2117426	1919111	14391.3	42287.1	16902.7	15342.2	15633.4	212725	263261	44623.1	44623.1	3731.17	172323	37076.4	265516	46262.5	22709	16070.2	1251570	14298.2	264694	310570	150312	12247.2	256725	25321.1	25602.3	7433.36	70987.4	81353.4	102887	271862	56066.2	6621.83	50208.8	277992	273442	104221	61611.1	428478	274912	20261.5	6331.47	641569	767.885	26990.2	46499.3	6442.52	313026	546804
BESC2117428	206927	16576.7	32423.5	12514.4	8119.11	4860.07	136693	107914	96547.5	54549.4	29255.4	0	81082.2	71146	24035.8	5255.72	9141.97	392324	42190.3	13412.8	76731.8	24449.1	4949.49	168004	22312.1	11667	46531.4	726169	34689.4	0	184991	26599.2	2381.64	29851	44967.6	3970650	35720.9	23673	108910	85487.2	6544.15	3372.97	530025	4265.31	1781571	54126	27683.8	137029	434721
BESC2117430	419477	8834.77	18403.3	8560.12	8161.33	4249.16	95272.6	39419.9	43408.3	43408.3	30150.6	0	26134.6	35240.2	13498.4	2133.45	7601.97	489415	11974.2	44418.1	26624	8451.83	1664.78	70200.3	9241.45	10477.2	25530.3	629498	19814.3	41193.1	169495	36736.5	2293.07	18491	53010.5	2955945	18860	31505.1	46287.4	42289.2	1501.01	1316.91	225739	2027.16	332357	13055.4	19851.5	42803.1	193283
BESC2117432	1192267	8813.76	31672.9	17101.1	15167	11813.3	114140	136592	46139.7	46139.7	1940.36	5606.53	20864.6	191336	0	14504.2	7616.01	1921955	8565.66	27067.2	207311	49593.9	5651.69	177176	0	20426	4730.27	32083.6	39611.2	0	405951	63268.8	5481.44	30128	128137	100033	54944.7	34501.9	167743	75302.8	5923.4	3745.83	214528	939.952	33219.5	16436.6	6338.12	194136	279199
BESC2117434	1313063	18501.5	51844.8	11746.1	24046.8	12666.8	285555	52300.4	77142.7	77142.7	15192.2	0	32508.7	213777	212208	28660.5	22126.4	751747	7669.95	26537.2	221805	89899.7	14341.2	152774	29972.4	34712.9	10039	129928	42745.8	0	526485	111201	7429.1	41740.9	120522	416448	79081.4	75308.4	310759	224640	15294.8	6223.89	432297	1504.19	28458.4	23139	10346.9	187771	744199
BESC2117436	324090	10527.7	21575	6030.74	5534.53	7428.82	181346	164312	40243.3	40243.3	27501.2	0	45948.7	89594.2	58433.8	4450.19	6232.75	1759826	1480.1	8062.64	111524	22956.3	4435.33	69016	0	9466.22	35100.4	807126	21569.3	0	52830.3	33410.8	4337.35	26997.8	42541	3252118	27107.9	23116.2	67784.7	72360.9	7429.91	1530.18	197396	4133.15	2481558	15121.6	15222.3	129733	145427
BESC2117438	1899416	11515	28810.4	14644.6	6093.57	7660.68	465422	162863	65444.9	65444.9	41414.5	74523.1	67342.4	109325	97715.2	12566.3	10177.6	328380	7678.83	65639.7	153265	61303.6	7429.42	177669	429736	15193.6	39725.4	1134689	44099.7	0	365500	59841.1	7369.19	28622	90781.1	3065154	55385.7	48214.6	301143	177065	22658.8	4185.15	414243	1657.85	353021	41441.9	18126.7	220960	685355
BESC2117440	963766	15253.5	42010.1	12863.4	13827.7	7993.6	197272	36035.5	78029.3	78029.3	46124	56998.9	68374	184364	42035.9	11715.2	14449.2	345609	7491.39	132348	182605	44872.4	6415.49	136777	462364	21945.6	43363.3	995715	47838.4	94516.7	388848	57876.6	7560.11	35454.1	124751	4113759	44993.7	51530.1	175621	166667	11952.9	5876.45	578848	2812.6	891311	38006.1	27499	230277	372260
BESC2117442	888955	10141.9	26240.1	10809.6	11443.6	6863.58	239391	113386	60133.2	60133.2	15932.5	3964.56	39725.1	73431.1	83353.1	6125.57	8253.92	1291143	2415.07	43145.6	184122	28733.9	6083.29	153112	0	19862.1	23403.2	556523	20232.9	0	182707	43126.2	3888.35	16137.1	54921.5	1467106	38121.7	28011.9	44371.5	108180	28053.5	1523.33	460112	2552.44	46543.5	20618.9	9796.69	77629.2	352244
BESC2117444	502562	11659.4	26090.8	6047	15121.1	4944.35	274159	126051	53097.8	122912	51000.6	42268.1	41278.2	156746	102924	6273.14	11933.5	85944.4	4224.41	81796.2	104893	23600.8	4796.95	95084.4	0	15139.8	41184.5	1366851	28863.5	0	167914	39931.4	1684.64	22832.6	44489.7	4247059	36101	27647	78194.1	107255	25887.5	1726.14	434442	3042.11	252670	35559	19821.7	98170.3	214863
BESC2117446	146821	12228	38562.4	8678.72	16406.3	7803.8	709088	47583	202966	202966	208807	50947.8	65141.6	105622	128385	10424.5	18515.8	618540	8238.81	12303.5	82317.9	41124.5	5119.92	140009	0	23513.2	68589.1	3009490	28357	55609.3	271209	47320.7	3836.22	24050.9	41885.8	5475457	42420.2	39531.6	93122.1	85777.1	12396	2992.42	882903	5460.68	1171469	52387.3	67269.8	116677	739857
BESC2117448	127407	23744.3	47114.8	20318.7	12785.2	7118.79	151481	23746.3	64704.3	64704.3	39293.2	0	47858.4	65623.6	20333.3	6684.93	14024.8	466154	9496.48	167789	93617.3	14182.3	5448.82	83676.6	13175.1	21553.7	51475.6	931077	32492.3	60836.9	337041	58291.7	1452.7	20711.5	56012.1	3181083	32183.7	27865.2	134986	114689	4771.56	3132.25	442698	4731.2	216676	21330.7	24074.9	126076	336740
BESC2117450	614520	7442.14	19612.6	4581.73	6868.82	3715.27	261261	45331.2	57060.1	57060.1	38388.1	0	46276.5	81774.9	67778.7	6559.21	5822.04	2207477	6881.23	26606.1	271387	54382.9	5355.34	217229	552416	12954.9	25776.1	905441	34348.1	0	106725	25265.4	6816.72	20591.7	128083	2778512	39990.9	49349.8	265117	165267	12729	3315.24	343855	1990.98	675388	32212.5	24522.8	190937	412713
BESC2117452	332418	16179.1	38640.3	13766.1	18945.8	6212.28	436790	142135	143549	253966	117166	0	66311.3	142819	135066	11213.2	20461.4	546131	17709.6	24026.6	136065	36476.9	3956.28	166914	0	28164.9	95756.8	2010614	50901.5	0	201887	39141.4	6628.3	24568.7	88069.1	9251343	44943.1	44469.5	265590	92186	5117.1	3602.3	947664	5917.49	1227347	96945.1	26910.7	123318	351622
BESC2117454	3135661	19061.8	50794.9	13350	24767.3	14256.2	193896	121540	115545	115545	21276.9	71712.8	37520.8	576244	210104	27952.1	19121.5	1495911	12993.6	42688.7	246908	77294.6	12931.1	146274	29796.2	36044.6	11474.7	151147	34153.5	124889	340482	73295.9	6889.65	46344.3	149154	533269	95516.5	82226.2	210292	27019.8	26064.1	5924.09	615764	1747.4	32216.5	32568.5	6047.52	188461	535064
BESC2117456	193661	9583.01	20678.4	13168.5	10744	4146.37	156887	40944.9	88841.6	88841.6	97183.8	0	38538.9	110461	69238.1	3066.68	11728.5	253009	8613.58	11051	104672	10705.5	3342.41	100607	0	11299.9	51916.5	1125653	34262.2	97207.4	200070	31861	3281.16	17785.4	44888	4497667	16578.2	33331.3	140753	33025.2	5660.68	1927.15	351206	2292.2	930647	21783.5	23844.3	50094.8	151040
BESC2117458	561221	22267.3	42262.3	28610	14056.4	10036.8	198927	253652	49463.6	49463.6	20078.9	0	93830.7	237796	50490.3	19537	12848.6	5858742	15749.2	27094.2	219634	44977.3	6624.07	109102	687124	16736.2	16182.4	560767	79869.8	68498.2	595445	75702.6	6044.52	36601.2	98069.7	3657859	66490.3	67505.2	181833	185419	22335.2	8308.87	799668	1645.3	246206	30637.1	21636.9	269289	258565
BESC2117460	948646	10907.4	26501	6450.67	7668.19	4702.1	439318	201386	84831.6	84831.6	55992.3	54293.7	55832.8	195342	81617.6	7656.61	9894.57	397562	8182.04	97330.8	71730.1	55569.1	5060.54	123716	0	15703.4	56955.2	1509757	41560.3	0	186332	67421.5	10247.7	23706.1	90011.1	4082952	50028.4	42501.7	128608	185959	8208.76	3262.04	474282	2753.8	906443	49103.5	18140.1	192449	434577
BESC2117462	1100564	15676.8	32401	15399	25876.8	6007.06	112855	293006	45991.8	45991.8	23367.2	0	88185.5	723588	24628	10694.9	11400.9	4799427	13097.2	86280.9	197439	101616	7991.48	214550	1749612	15914.8	54672.6	391901	69798.3	55584.9	251356	109226	4441.05	28389.1	153361	4220594	88432.3	135803	466983	176302	24813.8	5452.74	344888	4551.45	1522620	58031.9	23945.2	369876	153103
BESC2117464	263495	15774.6	39017.3	12257.8	10057.1	7087.92	202226	97949.3	95753.6	95753.6	55148.8	0	46103	68171.6	20679.4	4910.45	20245.1	448767	8318.83	17811	134074	15811.8	4478.99	176861	462262	17365	80343	1272947	46855.2	135962	302200	57419.3	4920.27	24172.3	55386.3	3829923	28063	50216.2	265502	105909	5498.26	2153.49	459295	6034.49	681930	47846.8	34709.2	153549	493907
BESC2117466	289604	11150.5	27796.3	8953.21	3252.76	6912.7	87098.3	114158	25573.3	25573.3	15891.4	26189.8	41794.1	44630.2	36270.3	1905.51	5653.23	465219	14164.1	7094	49706.9	8875.77	3083.75	50161.3	15328.4	10777.1	27691.6	615594	21654.2	0	199700	55744.1	4663.08	20151.8	31867.5	3230393	22937.5	32463.5	32172.7	120541	17942.5	1358.16	240742	1471.67	1097313	20618.5	28429.7	129040	130330
BESC2117468	492443	14442.5	29601.4	15198.3	8253.76	6126.66	106305	125654	94471.1	52961.2	22363.5	0	66946.4	94888	28752.5	8696.8	9053.1	1500297	8852.12	3179.58	224577	25791.2	8417.68	166914	280237	11770	30953.7	505772	40338	0	209020	29996.3	4064.12	22032.4	66205.3	3678502	38067.1	33490.9	91084.1	96315.3	11738.1	3874.8	547165	3286.38	2134572	46865.3	30615.5	144556	341551
BESC2117470	1177794	7809.18	28431.7	8881.83	10172	10806.9	101810	66491.9	39821.9	39821.9	9644.52	33706.1	16075.6	273790	26161	9071.51	10500.3	877914	3991.1	19634.4	99595.9	34502.8	2591.84	57379.5	7763.5	14623.5	4558.44	67413.8	20658.9	53919.7	305869	50392.1	2228.27	21560.3	82667.8	204883	44084.8	39570.3	67068.3	213685	4494.03	2428.61	310484	657.366	8798.87	15635.7	5924.2	140118	275233
BESC2117472	836590	15864.8	38203.7	16643.8	12226.9	6431.7	172604	114825	87001.2	87001.2	26457	0	45027.5	109816	27631.8	5289.25	13284.5	751085	3874.38	99207.3	154160	21911.2	4203.08	123647	0	20064.9	21041.1	621590	30463.1	97632	315964	38361.6	2967.33	21296.4	100354	2260394	26683.5	27751.5	146251	77424	4464.14	1838.77	425793	2779.7	91374.9	37889.7	13335.4	115875	343365
BESC2117474	1848677	8513.02	31276.9	5987.71	14094.4	12696	264182	59066.6	58358.5	58358.5	6163.06	15633	20574.7	40216.6	29751.2	15261.5	14689.6	1528491	5131.8	174628	274532	71722.8	11532.3	202577	0	20362.2	3902.13	52731.1	16737.6	0	237035	26741.3	4573.37	27517.3	128248	156396	97588.6	51636.3	40887.9	353143	5825.54	2954	291277	275.903	44490.6	18009.7	6723.45	193711	580311
BESC2117476	406097	11494.2	27321	12733.5	5717.63	4158	97158	165311	31630.8	31630.8	22992.2	0	69804.4	171569	60879	4744.66	5977.47	677589	12854.4	19708.5	113162	30166.6	5863.84	108082	343838	12785.6	81557.7	319051	43016.5	0	206932	54340.2	4387.34	24552.2	70370.6	4880364	38621.7	30847.2	84246.7	110580	11670	2461.13	283405	5184.2	3067028	53778.7	22698	190880	191696
BESC2117478	760607	5874.12	23560.2	8925.82	8384.4	8755.71	106975	70525.1	24089	24089	3652.3	2333.1	11674.6	214237	65867.6	8245.55	14252.6	2151011	4315.41	26335.4	94829.9	69925.4	3819.22	62815.2	6455.52	11996.6	3414.36	50649.5	27597.8	28638.2	124017	21129	993.005	17542.3	117285	82981.5	51272.7	31240.5	100903	132846	3691.04	2031.99	200796	191.803	21117.9	13334.1	3771.42	107961	234774
BESC2117480	201816	14886.9	34322.7	9106.53	17851.3	8803.23	285786	119567	54279.2	107056	28503.6	0	56102.2	42515.7	133157	18868.3	14107	1753119	6019.24	122870	143968	44327.2	7387.81	103045	0	21703.7	26750.7	506869	39283.4	18244.7	240904	105619	2213.66	36517.6	79892.7	2847740	70454.7	53190	88822.8	218244	5811.22	3098.22	520887	2603.98	104835	31896.7	15343.5	145407	682121
BESC2117482	909239	6860.46	17084.4	16443.6	6604.22	7724.6	62644.7	67989.8	25960.7	25960.7	6317.17	0	20172.1	464378	70305.1	5543.1	5866.48	119121	6598.56	15946.5	67630	62411.6	5253.06	45178.8	12434.1	12194.1	5374.26	74669.5	46000	125738	416871	43662.6	3614.55	17967.9	80519.5	321800	46243.2	36263.1	152808	142505	8428.03	3178.16	229828	446.664	51991.5	13437.4	6041.57	131668	203487
BESC2117484	160577	26676.8	33831.1	8962.83	7183.95	5565.93	84511.8	64057.4	60701.7	60701.7	36566.4	0	36495.5	127870	14674.7	5502.23	7444.68	740248	4964.31	28649.5	125988	17793	4395.3	117519	13039.1	13708.5	30718.3	375180	31016.8	0	155733	44500.6	7281.28	21645.7	60169.4	1345908	41463.9	32183.2	173395	102950	9973.57	2783.39	372664	2737.19	769963	37797	26133.2	169274	210064
BESC2117486	700221	24990	52263.8	17172.4	8768.25	7083.81	200436	84242.5	129807	129807	34300.7	0	48644.6	65373.6	34578.9	7097.95	24321.3	691851	9642.35	232924	179652	51818.3	3970.2	221432	0	31229.7	50194.2	2809230	57886.5	77710.3	195127	43449.3	10503.6	29678.3	68557.6	2445412	58919.1	32453.2	262466	197229	13352.1	6679.1	787343	2276.02	1368266	61294	30230.2	187932	530822
BESC2117488	2986778	10820.4	33036.2	10305	9844.94	11687.8	135623	193888	43535.3	33301.2	2271.65	0	43540.2	154461	0	12797.2	10463.5	1431125	29066.9	249550	298388	119678	11056.5	304410	0	19742.7	8678.32	43759.8	42168.7	0	448074	158308	4209.34	81760.2	244824	325357	107882	49580.7	90587.2	297325	15706	4520.31	245479	1375.41	65466.9	55307.7	14210.3	270555	235855
BESC2117490	270354	12780.9	26010.2	11961.1	9305.65	3593.01	274182	45834.1	89379.9	89379.9	67166.5	0	37750.7	147918	67034.5	2827.04	12356.6	1621797	7097.62	25795.3	67828.1	16948.8	2107.98	84904.7	16796	13410.6	60185.7	2588995	31947.6	0	245566	42316.6	1152.57	14375.9	66548	3239857	26251.2	24876	98835.6	75006.8	7954.69	1638.72	530096	2442.41	1002321	36036.9	25446	126031	160194
BESC2117492	7653.94	8806.48	22601	9280.66	5363.9	7631.96	92259.7	89010.4	51109.4	51109.4	25290.2	42368.9	51581.3	57467.5	22603	3620.63	6157.83	3435809	16616.7	13280.6	102598	16050	1968.07	41544	273069	13233.4	36471	473623	27397	0	125574	55473.6	8226.93	18831.9	31861.7	3596556	22875.5	31385.5	78526.9	74611.7	23505.2	2429.34	311598	2026.87	771703	31051.7	12104.9	124325	90475.2
BESC2117494	110771	26113.4	56597.7	28415.6	16980.7	10118.3	273322	21541.1	134140	134140	74814	104046	66965.3	157548	24038.9	8153.77	18498.9	481239	12197.9	50979.3	71359.1	37029.4	10194.3	136628	0	29255.5	89274.3	1451826	75396.8	124912	433964	85220	4737.55	30423.9	68225.5	4820286	50478.9	37985.2	292057	178245	12223.5	4852.5	720913	8571.87	650065	60029.1	34630	179237	494808
BESC2117496	340199	17060.4	34182.1	7539.13	9675.61	5981.07	137965	12277.1	79870.1	52367.1	28310.1	37554.8	85057.5	65484.8	47140	8115.1	10318.6	4236776	14488	31847.8	127110	23092.6	5333.01	85692.5	391452	11655.1	67612.1	702049	51116.6	49191.5	123266	23116.4	6877.86	28502.4	69852.8	4206526	29741	33721.4	238986	28599.8	15052.1	5198.83	368160	12095.2	1205750	41842	36446.9	159366	277197
BESC2117498	414831	13593.8	33543.9	9664.99	10266.7	6231.25	122574	22370.4	66789.9	66789.9	56395.9	23684.8	48587.7	84923.5	23229.2	3960.19	12562	531707	5050.57	12227.2	52302.6	21628.3	4371.8	55181.6	12606.3	18472.1	59738.6	630479	24378.9	58571.8	199968	43148.7	4794.56	21719.3	44033.6	3872157	32563.9	38086.8	63356.3	121324	7061.08	2357.49	371327	3119.86	379470	28507	32034.1	102695	148544
BESC2117500	132745	16337.9	32045.2	16449.4	6919.66	4958.32	69505	79299.9	24866.5	24866.5	35294	56027.9	57598.4	106370	11298.7	3213.9	7860.67	377720	7353.27	16263.7	98880.1	13914.1	1702.17	117734	0	14827.2	31680.5	470152	30092.7	102098	188988	55030.2	6176.51	13043.5	33485.6	4366931	29747.9	26800.8	108642	79692.7	8211.85	2090.93	321556	2300.08	1350008	11732.7	25858.2	140927	214083
BESC2117502	158890	21117.9	35452.6	10749.2	7568	5341.91	106552	146729	82934.5	52958.8	27288.7	0	72883.5	169725	93235	5605.72	8516.08	1480608	17116.5	91181.2	150158	13873.5	5491.7	146578	539721	12073	52755.9	738207	52274.9	0	198670	71238.9	3888.62	21402.4	49467.6	3623366	26904	26772.6	192287	123952	12442.1	4353.35	491036	4207.54	1299848	35103.3	36456.3	167262	239690
BESC2117504	954002	10592.1	28276.2	4166.1	14866.8	7284.89	359645	135864	50365.8	106934	33116.5	49192.5	54173	153243	122640	15260.6	11813	5718793	10917.5	56783	126807	44935.7	4294.73	87250.6	0	20472.6	18277.7	636253	18861.4	0	169666	28368.1	1624.4	30412.6	85976.8	2762531	50376.3	40463.3	94414.4	196479	3506.08	1987.45	457504	1160.38	143992	33784.2	17520.5	125752	597772
BESC2117506	506400	16671.7	31310.5	11806.5	7342.48	6049.09	73874.9	97825.2	50021.9	40540.3	13645.5	0	57560.9	189726	90715.2	5386.47	7373.52	3176952	34999.4	12303.3	105695	17091.8	4649.41	92670.9	449082	11029.9	28339.3	587098	56537.8	0	226595	89388.6	4775.63	31670.3	58490.3	2745658	31940.5	35756.4	118485	101519	12475.3	3851.57	435918	2551.1	575981	23102.2	17713.9	152385	174925
BESC2117508	792154	8613.98	26744.7	11287.7	7023.52	5566.04	59608.2	106244	20780.5	20780.5	8108.64	0	43068	155554	34559.2	2041.56	5077.53	2559512	16851.1	26459.5	150988	45598.8	3232.16	123451	322030	9963.36	20197.3	152813	18830.9	0	0	45553.4	4502.99	30292.7	66194.2	2051595	36385.1	33577.3	81064.1	121164	15181	2229.71	124858	1857.15	656229	41934.6	16971	157997	103581
BESC2117510	1436968	9683.35	28205.4	8762.61	12047.6	13414.1	134283	60444.5	61048.7	61048.7	11148.2	0	34499.1	168387	42195.5	14044.4	10720.1	6322366	10403.4	114565	203013	82027.1	9679.67	141347	356128	20714.6	10183.8	134465	35071.5	0	262468	45756.3	10181.9	31552.1	166371	805065	65089.9	69674	165263	239336	12993.6	3322.07	409168	1679.81	38123.8	35063.4	10241.7	232395	294367
BESC2117512	205571	54676.6	45554.1	11699	9241.88	8058.29	126462	63712.4	51383.2	51383.2	39544.8	0	56203.1	53316.8	33857.9	6333.31	10492.2	292804	10524.9	80031.8	47811.8	18758.6	9465.69	58628.2	22615.6	17483.9	32921.5	499570	33193.9	55088.9	171623	49651.1	7656.23	38548.5	119616	1105846	51942.8	32980.2	151332	123278	7068.27	3336.43	536872	5037.01	586154	27111.7	37323.2	210958	336050
BESC2117514	241499	5875.03	16208.2	4059.61	10281.8	8248.28	151038	55544.2	50725.6	50725.6	51784.8	19175.9	29192.7	67657	88574.7	6288.01	8530.45	1995446	3131.28	27615.4	93287.5	16992.3	4862.23	65380.3	0	11550.9	22195.8	559490	11707	52100.1	76561.2	10182.9	2107.42	15179	78687	2786012	27757.6	46162.5	65794.7	32967.3	11224.3	2521.81	338188	2091.26	113967	12943.2	24074.6	38814.1	112688
BESC2117516	672958	10042	33097.9	18444.8	8516.42	6399.8	92205.7	103016	21246.2	21246.2	4227.74	0	22298.6	303575	15231	5303.36	7817.91	574111	5950.78	41907.2	113536	34725.9	4837.09	95293.8	12006	16447.4	4871.33	138507	36762.4	120212	373796	44670.6	1514.17	20133.7	105882	498573	38208.3	17502.2	94178.6	63468.3	8590.54	3135.01	230554	466.527	19759	14076.3	7753.52	146327	232060
BESC2117518	499215	10210.2	29271.3	15337	2451.63	7930.06	334371	24812	69096.4	69096.4	34373.4	44575.4	54243.7	178652	36085.5	13274.4	15966.2	2560807	9044.88	78119.3	141352	97303	5251.25	138797	0	10606	34581.8	4841744	58108.6	110410	270807	36199.4	1959.26	21855.4	106194	2704036	96790.2	28325.2	147596	147412	11998	7681.16	1508129	1685.43	329707	29450.6	26235.5	136339	579176
BESC2117520	166371	16692.7	48120.5	21949.6	16370.5	9356.54	251961	64571.1	105084	105084	78944.4	104627	60648.6	169200	127031	10517.9	17578.2	332737	25249.2	166221	112359	44217.3	15362.7	138125	0	29103.8	59489.3	1190014	57307	154786	315154	90713.7	6081.74	28659.2	100776	3970458	57651.1	38244.5	272638	147015	13893.4	7087.36	745065	4537.02	329860	33852.1	30382.8	203753	360354
BESC2117522	398677	19997.6	40246.7	19585.6	10354.9	6607.1	263226	107069	54732.2	77328.2	29989.1	115291	67522.3	236325	35555.8	8279.43	11483.7	1226474	56887.6	88330.2	102176	24486.5	4640.8	97026	668950	16361.4	37935.4	1899610	74001.1	94379.5	278033	118476	4983.22	3412.91	110327	2671411	34049.6	52654.2	489938	151362	6552	3042.53	698454	2692.11	351902	38920.7	36584.6	145672	211179
BESC2117524	191830	29040.2	65083.4	18081	16815.6	8220.23	533349	239553	178000	178000	120901	0	125231	177103	74107.8	11776	21156.8	501633	31879.7	355546	129511	47118.4	4891.81	138953	1456726	24039.1	151759	4488651	95466.5	179146	317808	184024	10114.8	52398	114623	8015492	45246.4	82142.8	894380	201580	9673.48	6308.99	1148937	7006.48	2785772	90564.1	56431.9	241410	326399
BESC2117526	266234	8771.9	23090.2	9451.61	4364.19	6515.55	60913.2	106108	16866.6	16866.6	21058.8	8448.89	51869.1	120562	61867.2	2462.22	5575.98	702104	10134.3	21645.6	128173	52943.8	6558.75	115486	23443.1	11532.8	32790.2	301253	29781.7	57066	187048	75615.9	4765.56	20659.2	40189.1	3064453	42882.8	19678.6	49625.5	178059	0	2441.62	304224	2221.06	1557592	14503.9	51340.7	151007	128450
BESC2117528	684495	30671.8	53396.6	11606.4	18102.3	11540.7	441198	103739	90658.2	88709.4	120106	0	51331.1	261828	139505	25444.5	15280.9	2197001	18749.2	65947.5	207674	26707.8	7055.92	144546	0	27107.2	46779.6	1370771	50242.4	0	260429	59526.6	5956.75	3860.19	54940.8	3787915	48917.2	39714.4	169287	77351.9	44771.2	3412.74	756156	4118.09	602552	24695.7	26319.1	126717	570620
[truncated: 127 more columns]

## Sheet: Info
When present, numbers in column headers indicate retention times followed by key mass-to-charge ratios for unidentified metabolites.
Values in the Boardman table are ug/g DW [relative to internal standard(IS)]
Values in the Clatskanie table are based on total ion area counts (TIC) generated from extracted ion area counts (EIC) that were normalized to the IS recovered and dry weight (DW) of sample extracted and scaled back to the TIC using the IS scaling factor (~ng/g DW relative to the IS).
